# Supplementary material for: Aqua­tris(1H-benzimidazole-κN 3)(dichloro­acetato-κO)copper(II) dichloro­acetate dihydrate
Source: Acta Crystallogr Sect E Struct Rep Online. 2009 Sep 26;65(Pt 10):m1249. doi: 10.1107/S1600536809038392 (PMC2970244; doi:10.1107/S1600536809038392)
Supplement: Supplementary file 1 [file e-65-m1249-sup1.cif]

##############################################################################
###                                                                        ###
###        Electronic paper (Acta Crystallographica Section E)             ###
###                                                                        ###
##############################################################################
#                                                                            #
# This CIF contains the data in a paper accepted for publication in Acta     #
# Crystallographica Section E. It conforms to the requirements of Notes      #
# for Authors for Section E, and has been peer reviewed under the auspices   #
# of the IUCr Commission on Journals.                                        #
#                                                                            #
# Full details of the Crystallographic Information File format               #
# are given in the paper "The Crystallographic Information File (CIF):       #
# a New Standard Archive File for Crystallography" by S. R. Hall, F. H.      #
# Allen and I. D. Brown [Acta Cryst. (1991), A47, 655-685].                  #
#                                                                            #
# The current version of the core CIF dictionary is obtainable from          #
# ftp://ftp.iucr.org/pub/cif_core.dic. The current version number is 2.4.    #
#                                                                            #
# Software is freely available for graphical display of the structure(s) in  #
# this CIF.  For information consult the CIF home page http://www.iucr.org/  #
# cif/home.html                                                              #
#                                                                            #
# This file may be used for bona fide research purposes within the           #
# scientific community so long as proper attribution is given to the journal # 
# article from which it was obtained.                                        #
#                                                                            #
##############################################################################
                                             
data_global
_audit_creation_method     SHELXL97
_journal_date_recd_electronic     2009-08-21
_journal_date_accepted     2009-09-22
_journal_name_full     'Acta Crystallographica, Section E'
_journal_year     2009
_journal_volume     65
_journal_issue     10
_journal_page_first     m1249
_journal_page_last     m1249
_journal_paper_category     QM
_journal_coeditor_code     BR2115
_publ_contact_author_name     'Fang-Fang Jian'
_publ_contact_author_address
;
Microscale Science Institute
Weifang University
Weifang 261061
People's Republic of China
;
_publ_contact_author_email     ffjian2008@163.com
_publ_contact_author_fax     '0536-8785802'
_publ_contact_author_phone     '0536-8785802'
_publ_section_title
;\
Aquatris(1<i>H</i>-benzimidazole-\k<i>N</i>^3^)(dichloroacetato-\k<i>O</i>)\
copper(II) dichloroacetate dihydrate
;
loop_
    _publ_author_name
    _publ_author_address
    'Yu-Feng Li'
;
Microscale Science Institute
Department of Chemistry and Chemical Engineering
Weifang University
Weifang 261061
People's Republic of China
;
    'Fang-Fang Jian'
;
Microscale Science Institute
Weifang University
Weifang 261061
People's Republic of China
;
data_I
_audit_creation_method     SHELXL97
_chemical_name_systematic
;
Aquatris(1<i>H</i>-benzimidazole-\k<i>N</i>^3^)(dichloroacetato-
\k<i>O</i>)copper(II) dichloroacetate dihydrate
;
_chemical_name_common     ?
_chemical_formula_moiety     'C23 H21 Cl2 Cu N6 O3 + , C2 H Cl2 O2 - , 2H2 O'
_chemical_formula_sum     'C25 H26 Cl4 Cu N6 O7'
_chemical_formula_iupac
                     '[Cu (C2 H Cl2 O2) (C7 H6 N2)3 (H2 O)] C2 H Cl2 O2 , 2H2 O'
_chemical_formula_weight     727.86
_chemical_melting_point     ?
_symmetry_cell_setting     monoclinic
_symmetry_space_group_name_H-M     'P 21/n'
_symmetry_space_group_name_Hall     '-P 2yn'
loop_
    _symmetry_equiv_pos_as_xyz
    'x, y, z'
    '-x+1/2, y+1/2, -z+1/2'
    '-x, -y, -z'
    'x-1/2, -y-1/2, z-1/2'
_cell_length_a     9.6027(16)
_cell_length_b     8.6957(15)
_cell_length_c     37.799(6)
_cell_angle_alpha     90.00
_cell_angle_beta     93.945(3)
_cell_angle_gamma     90.00
_cell_volume     3148.8(9)
_cell_formula_units_Z     4
_cell_measurement_reflns_used     2360
_cell_measurement_theta_min     2.27
_cell_measurement_theta_max     28.16
_cell_measurement_temperature     293(2)
_exptl_crystal_description     block
_exptl_crystal_colour     blue
_exptl_crystal_size_max     0.23
_exptl_crystal_size_mid     0.20
_exptl_crystal_size_min     0.18
_exptl_crystal_density_diffrn     1.535
_exptl_crystal_density_meas     ?
_exptl_crystal_density_method     'not measured'
_exptl_crystal_F_000     1484
_exptl_absorpt_coefficient_mu     1.085
_exptl_absorpt_correction_type     none
_exptl_absorpt_process_details     ?
_exptl_absorpt_correction_T_min     ?
_exptl_absorpt_correction_T_max     ?
_diffrn_ambient_temperature     293(2)
_diffrn_radiation_type     MoK\a
_diffrn_radiation_wavelength     0.71073
_diffrn_radiation_source     'fine-focus sealed tube'
_diffrn_radiation_monochromator     graphite
_diffrn_measurement_device_type     'Bruker SMART CCD area-detector'
_diffrn_measurement_method     '\f and \w'
_diffrn_detector_area_resol_mean     ?
_diffrn_reflns_number     19614
_diffrn_reflns_av_R_equivalents     0.0357
_diffrn_reflns_av_sigmaI/netI     0.0478
_diffrn_reflns_theta_min     2.16
_diffrn_reflns_theta_max     28.23
_diffrn_reflns_theta_full     28.23
_diffrn_measured_fraction_theta_max     0.974
_diffrn_measured_fraction_theta_full     0.974
_diffrn_reflns_limit_h_min     -12
_diffrn_reflns_limit_h_max     10
_diffrn_reflns_limit_k_min     -11
_diffrn_reflns_limit_k_max     11
_diffrn_reflns_limit_l_min     -34
_diffrn_reflns_limit_l_max     50
_diffrn_standards_number     ?
_diffrn_standards_interval_count     ?
_diffrn_standards_interval_time     ?
_diffrn_standards_decay_%     ?
_refine_special_details
;
Refinement of <i>F</i>^2^ against ALL reflections. The weighted <i>R</i>-factor
<i>wR</i> and goodness of fit <i>S</i> are based on <i>F</i>^2^, conventional
<i>R</i>-factors <i>R</i> are based on <i>F</i>, with <i>F</i> set to zero for
negative <i>F</i>^2^. The threshold expression of <i>F</i>^2^ >
\s(<i>F</i>^2^) is used only for calculating <i>R</i>-factors(gt) <i>etc</i>.
and is not relevant to the choice of reflections for refinement.
<i>R</i>-factors based on <i>F</i>^2^ are statistically about twice as large
as those based on <i>F</i>, and <i>R</i>- factors based on ALL data will be
even larger.
;
_reflns_number_total     7576
_reflns_number_gt     5174
_reflns_threshold_expression     I>2\s(I)
_refine_ls_structure_factor_coef     Fsqd
_refine_ls_matrix_type     full
_refine_ls_R_factor_all     0.0775
_refine_ls_R_factor_gt     0.0474
_refine_ls_wR_factor_gt     0.1097
_refine_ls_wR_factor_ref     0.1217
_refine_ls_goodness_of_fit_ref     1.044
_refine_ls_restrained_S_all     1.044
_refine_ls_number_reflns     7576
_refine_ls_number_parameters     488
_refine_ls_number_restraints     10
_refine_ls_hydrogen_treatment     mixed
_refine_ls_weighting_scheme     calc
_refine_ls_weighting_details
       'calc w = 1/[\s^2^(Fo^2^)+(0.0529P)^2^+1.2061P] where P=(Fo^2^+2Fc^2^)/3'
_atom_sites_solution_hydrogens     geom
_atom_sites_solution_primary     direct
_atom_sites_solution_secondary     difmap
_refine_ls_shift/su_max     0.001
_refine_ls_shift/su_mean     0.000
_refine_diff_density_max     1.000
_refine_diff_density_min     -0.590
_refine_ls_extinction_method     none
_refine_ls_extinction_coef     ?
loop_
    _atom_type_symbol
    _atom_type_description
    _atom_type_scat_dispersion_real
    _atom_type_scat_dispersion_imag
    _atom_type_scat_source
    'C' 'C' 0.0033 0.0016
                         'International Tables Vol C Tables 4.2.6.8 and 6.1.1.4'
    'H' 'H' 0.0000 0.0000
                         'International Tables Vol C Tables 4.2.6.8 and 6.1.1.4'
    'N' 'N' 0.0061 0.0033
                         'International Tables Vol C Tables 4.2.6.8 and 6.1.1.4'
    'O' 'O' 0.0106 0.0060
                         'International Tables Vol C Tables 4.2.6.8 and 6.1.1.4'
    'Cl' 'Cl' 0.1484 0.1585
                         'International Tables Vol C Tables 4.2.6.8 and 6.1.1.4'
    'Cu' 'Cu' 0.3201 1.2651
                         'International Tables Vol C Tables 4.2.6.8 and 6.1.1.4'
_computing_data_collection     'SMART (Bruker, 1997)'
_computing_cell_refinement     'SAINT (Bruker, 1997)'
_computing_data_reduction     'SAINT (Bruker, 1997)'
_computing_structure_solution     'SHELXS97 (Sheldrick, 2008)'
_computing_structure_refinement     'SHELXL97 (Sheldrick, 2008)'
_computing_molecular_graphics     'SHELXTL (Sheldrick, 2008)'
_computing_publication_material     'SHELXTL (Sheldrick, 2008)'
loop_
    _atom_site_type_symbol
    _atom_site_label
    _atom_site_fract_x
    _atom_site_fract_y
    _atom_site_fract_z
    _atom_site_U_iso_or_equiv
    _atom_site_adp_type
    _atom_site_calc_flag
    _atom_site_refinement_flags
    _atom_site_occupancy
    _atom_site_disorder_assembly
    _atom_site_disorder_group
    Cu Cu1 0.55853(3) 0.58911(4) 0.621230(8) 0.03147(11) Uani d . 1 . .
    Cl Cl1A 0.8686(6) 0.1449(6) 0.63210(11) 0.0763(11) Uani d P 0.67(3) A 1
    Cl Cl2A 0.9346(9) 0.2214(14) 0.56111(10) 0.087(2) Uani d P 0.67(3) A 1
    Cl Cl1B 0.8843(14) 0.1269(15) 0.6237(7) 0.107(4) Uani d P 0.33(3) A 2
    Cl Cl2B 0.9719(14) 0.298(3) 0.5610(2) 0.096(3) Uani d P 0.33(3) A 2
    O O1 0.7499(2) 0.5103(2) 0.61458(6) 0.0418(5) Uani d . 1 . .
    O O2 0.6514(2) 0.3248(2) 0.58070(6) 0.0461(5) Uani d . 1 . .
    O O1W 0.6458(2) 0.7384(3) 0.66834(6) 0.0456(5) Uani d D 1 . .
    H H1B 0.619(3) 0.741(4) 0.6881(6) 0.055 Uiso d D 1 . .
    H H1C 0.729(2) 0.749(4) 0.6710(9) 0.055 Uiso d D 1 . .
    N N1 0.3528(2) 0.6367(3) 0.62332(6) 0.0353(5) Uani d . 1 . .
    N N2 0.1489(3) 0.6637(3) 0.64701(7) 0.0439(6) Uani d D 1 . .
    H H2 0.096(3) 0.671(4) 0.6629(7) 0.044(9) Uiso d D 1 . .
    N N3 0.5337(2) 0.4060(3) 0.65180(6) 0.0352(5) Uani d . 1 . .
    N N4 0.5672(3) 0.2358(3) 0.69497(7) 0.0430(6) Uani d D 1 . .
    H H4 0.603(3) 0.193(4) 0.7139(7) 0.066(12) Uiso d D 1 . .
    N N5 0.5864(2) 0.7632(3) 0.58822(6) 0.0319(5) Uani d . 1 . .
    N N6 0.6065(3) 1.0057(3) 0.57153(7) 0.0407(6) Uani d D 1 . .
    H H6 0.619(4) 1.100(2) 0.5752(9) 0.058(11) Uiso d D 1 . .
    C C1 0.2615(3) 0.6892(4) 0.55998(9) 0.0503(8) Uani d . 1 . .
    H H1A 0.353(4) 0.666(4) 0.5496(9) 0.060 Uiso d . 1 . .
    C C2 0.1406(4) 0.7264(6) 0.53993(11) 0.0736(13) Uani d . 1 . .
    H H2A 0.145(4) 0.736(5) 0.5136(11) 0.088 Uiso d . 1 . .
    C C3 0.0141(4) 0.7475(6) 0.55558(13) 0.0830(14) Uani d D 1 . .
    H H3A -0.060(3) 0.783(5) 0.5426(10) 0.100 Uiso d D 1 . .
    C C4 0.0025(4) 0.7312(5) 0.59114(12) 0.0609(10) Uani d . 1 . .
    H H4A -0.085(4) 0.737(4) 0.6013(10) 0.073 Uiso d . 1 . .
    C C5 0.1233(3) 0.6914(3) 0.61125(9) 0.0409(7) Uani d . 1 . .
    C C6 0.2516(3) 0.6730(3) 0.59624(8) 0.0364(6) Uani d . 1 . .
    C C7 0.2861(3) 0.6327(4) 0.65275(9) 0.0430(7) Uani d . 1 . .
    H H6A 0.330(3) 0.608(4) 0.6749(9) 0.052 Uiso d . 1 . .
    C C8 0.3385(3) 0.2603(4) 0.61785(8) 0.0408(7) Uani d . 1 . .
    H H8A 0.323(3) 0.327(4) 0.6009(9) 0.049 Uiso d . 1 . .
    C C9 0.2590(3) 0.1300(4) 0.61945(10) 0.0486(8) Uani d . 1 . .
    H H9A 0.188(4) 0.110(4) 0.6006(9) 0.058 Uiso d . 1 . .
    C C10 0.2782(4) 0.0263(4) 0.64766(10) 0.0515(9) Uani d . 1 . .
    H H10A 0.219(4) -0.060(4) 0.6483(9) 0.062 Uiso d . 1 . .
    C C11 0.3790(4) 0.0449(4) 0.67445(9) 0.0459(8) Uani d . 1 . .
    H H11A 0.397(3) -0.027(4) 0.6935(9) 0.055 Uiso d . 1 . .
    C C12 0.4602(3) 0.1785(3) 0.67299(7) 0.0347(6) Uani d . 1 . .
    C C13 0.4394(3) 0.2852(3) 0.64544(7) 0.0330(6) Uani d . 1 . .
    C C14 0.6067(3) 0.3692(4) 0.68129(8) 0.0413(7) Uani d . 1 . .
    H H14A 0.685(3) 0.428(4) 0.6910(8) 0.050 Uiso d . 1 . .
    C C15 0.6404(4) 0.6474(4) 0.52901(8) 0.0463(8) Uani d . 1 . .
    H H15A 0.634(3) 0.546(4) 0.5351(9) 0.056 Uiso d . 1 . .
    C C16 0.6743(4) 0.6869(5) 0.49547(9) 0.0633(10) Uani d . 1 . .
    H H16A 0.690(4) 0.609(5) 0.4791(11) 0.076 Uiso d . 1 . .
    C C17 0.6901(4) 0.8402(5) 0.48565(9) 0.0620(10) Uani d . 1 . .
    H H17A 0.717(4) 0.858(4) 0.4628(10) 0.074 Uiso d . 1 . .
    C C18 0.6700(4) 0.9586(5) 0.50846(9) 0.0509(9) Uani d . 1 . .
    H H18A 0.683(4) 1.060(4) 0.5054(9) 0.061 Uiso d . 1 . .
    C C19 0.6356(3) 0.9184(3) 0.54269(7) 0.0361(6) Uani d . 1 . .
    C C20 0.6221(3) 0.7658(3) 0.55289(7) 0.0310(6) Uani d . 1 . .
    C C21 0.5786(3) 0.9084(4) 0.59758(8) 0.0376(6) Uani d . 1 . .
    H H21A 0.559(3) 0.941(4) 0.6204(8) 0.045 Uiso d . 1 . .
    C C22 0.7507(3) 0.3848(3) 0.59806(8) 0.0397(7) Uani d . 1 A .
    C C23 0.8912(4) 0.3007(4) 0.60214(9) 0.0517(8) Uani d . 1 . .
    H H23 0.963(4) 0.356(4) 0.6143(9) 0.062 Uiso d . 1 . .
    Cl Cl3 1.08746(13) 0.35382(14) 0.69629(3) 0.0815(3) Uani d . 1 . .
    Cl Cl4 1.26119(11) 0.22307(19) 0.75391(3) 0.0951(4) Uani d . 1 . .
    O O3 0.9457(3) 0.2538(3) 0.76400(7) 0.0684(8) Uani d . 1 . .
    O O4 0.9295(3) 0.0293(3) 0.73571(7) 0.0609(7) Uani d . 1 . .
    C C24 0.9847(3) 0.1547(4) 0.74289(8) 0.0446(7) Uani d . 1 . .
    C C25 1.1158(3) 0.1918(4) 0.72357(9) 0.0481(8) Uani d . 1 . .
    H H25 1.136(4) 0.111(4) 0.7106(9) 0.058 Uiso d . 1 . .
    O O2W 0.9420(3) 0.7505(3) 0.69464(6) 0.0511(6) Uani d D 1 . .
    H H2B 0.924(4) 0.685(3) 0.7097(8) 0.061 Uiso d D 1 . .
    H H2C 0.946(4) 0.830(3) 0.7056(9) 0.061 Uiso d D 1 . .
    O O3W 0.8433(2) 0.5492(3) 0.74611(6) 0.0478(5) Uani d D 1 . .
    H H3B 0.878(4) 0.467(3) 0.7505(10) 0.057 Uiso d D 1 . .
    H H3C 0.762(2) 0.530(4) 0.7494(10) 0.057 Uiso d D 1 . .
loop_
    _atom_site_aniso_label
    _atom_site_aniso_U_11
    _atom_site_aniso_U_22
    _atom_site_aniso_U_33
    _atom_site_aniso_U_12
    _atom_site_aniso_U_13
    _atom_site_aniso_U_23
    Cu1 0.03492(19) 0.02875(19) 0.03115(18) -0.00259(14) 0.00518(13) 0.00311(14)
    Cl1A 0.085(2) 0.070(2) 0.071(3) 0.0185(14) -0.0159(12) 0.0213(11)
    Cl2A 0.073(2) 0.126(4) 0.0618(12) 0.044(2) 0.0070(12) -0.0200(18)
    Cl1B 0.057(4) 0.039(3) 0.217(10) -0.003(3) -0.046(5) 0.023(5)
    Cl2B 0.078(4) 0.136(9) 0.075(3) 0.024(5) 0.022(3) -0.024(4)
    O1 0.0390(11) 0.0322(11) 0.0552(13) -0.0025(9) 0.0103(9) -0.0024(10)
    O2 0.0464(12) 0.0340(12) 0.0569(13) 0.0046(10) -0.0030(11) -0.0003(10)
    O1W 0.0436(12) 0.0581(14) 0.0352(11) -0.0098(11) 0.0024(10) -0.0060(11)
    N1 0.0392(13) 0.0310(13) 0.0363(13) -0.0004(10) 0.0078(10) 0.0054(10)
    N2 0.0443(15) 0.0372(15) 0.0529(17) -0.0025(12) 0.0223(13) 0.0032(13)
    N3 0.0381(13) 0.0335(13) 0.0338(12) -0.0063(11) -0.0001(10) 0.0037(10)
    N4 0.0485(15) 0.0453(16) 0.0346(14) 0.0015(12) -0.0015(12) 0.0098(12)
    N5 0.0365(12) 0.0289(13) 0.0308(12) -0.0034(10) 0.0065(10) 0.0005(10)
    N6 0.0528(16) 0.0266(14) 0.0429(14) -0.0026(12) 0.0058(12) 0.0014(12)
    C1 0.0384(17) 0.069(2) 0.0433(18) -0.0134(17) 0.0011(14) 0.0042(17)
    C2 0.048(2) 0.117(4) 0.054(2) -0.020(2) -0.0085(18) 0.020(2)
    C3 0.043(2) 0.117(4) 0.086(3) -0.012(2) -0.017(2) 0.027(3)
    C4 0.0322(18) 0.064(2) 0.087(3) -0.0074(16) 0.0059(18) 0.013(2)
    C5 0.0346(16) 0.0293(16) 0.060(2) -0.0075(13) 0.0093(14) 0.0026(14)
    C6 0.0340(15) 0.0343(16) 0.0415(16) -0.0073(12) 0.0054(12) 0.0032(13)
    C7 0.0467(18) 0.0417(18) 0.0420(17) -0.0009(14) 0.0138(14) 0.0073(14)
    C8 0.0416(17) 0.0400(18) 0.0405(17) -0.0003(14) 0.0002(14) -0.0006(14)
    C9 0.0414(18) 0.048(2) 0.057(2) -0.0067(15) 0.0028(15) -0.0142(16)
    C10 0.052(2) 0.0336(18) 0.072(2) -0.0095(15) 0.0215(18) -0.0107(17)
    C11 0.058(2) 0.0296(16) 0.053(2) 0.0030(15) 0.0230(17) 0.0041(14)
    C12 0.0381(15) 0.0333(16) 0.0334(15) 0.0015(12) 0.0087(12) 0.0015(12)
    C13 0.0348(15) 0.0303(15) 0.0345(15) -0.0005(12) 0.0050(12) 0.0019(12)
    C14 0.0432(17) 0.0438(19) 0.0360(16) -0.0045(14) -0.0034(13) 0.0069(13)
    C15 0.059(2) 0.0405(18) 0.0392(17) 0.0015(16) 0.0032(15) -0.0056(15)
    C16 0.084(3) 0.071(3) 0.0350(18) 0.008(2) 0.0089(18) -0.0110(18)
    C17 0.076(3) 0.082(3) 0.0288(17) 0.002(2) 0.0124(17) 0.0102(18)
    C18 0.057(2) 0.053(2) 0.0421(18) -0.0073(17) 0.0058(16) 0.0177(17)
    C19 0.0340(14) 0.0395(17) 0.0348(15) -0.0016(13) 0.0032(12) 0.0042(13)
    C20 0.0293(13) 0.0349(16) 0.0290(13) 0.0001(11) 0.0026(11) 0.0011(11)
    C21 0.0438(16) 0.0368(16) 0.0331(15) 0.0012(13) 0.0092(13) 0.0016(13)
    C22 0.0435(17) 0.0339(18) 0.0427(17) 0.0025(13) 0.0090(14) 0.0057(13)
    C23 0.0475(19) 0.052(2) 0.055(2) 0.0138(16) -0.0009(16) -0.0027(17)
    Cl3 0.1008(8) 0.0806(7) 0.0658(6) -0.0078(6) 0.0254(6) 0.0240(6)
    Cl4 0.0566(6) 0.1605(13) 0.0683(7) 0.0004(7) 0.0034(5) -0.0003(7)
    O3 0.0913(19) 0.0503(15) 0.0697(16) -0.0018(13) 0.0500(15) -0.0059(13)
    O4 0.0587(15) 0.0485(15) 0.0781(17) -0.0107(12) 0.0229(13) -0.0105(13)
    C24 0.0498(18) 0.0414(19) 0.0445(18) 0.0068(15) 0.0166(15) 0.0040(15)
    C25 0.0519(19) 0.049(2) 0.0458(18) -0.0027(16) 0.0185(15) -0.0044(15)
    O2W 0.0505(13) 0.0561(16) 0.0482(14) -0.0009(12) 0.0135(11) -0.0052(11)
    O3W 0.0425(13) 0.0501(14) 0.0508(13) 0.0010(11) 0.0027(11) -0.0071(11)
_geom_special_details
;
All e.s.d.'s (except the e.s.d. in the dihedral angle between two l.s. planes)
are estimated using the full covariance matrix. The cell e.s.d.'s are taken
into account individually in the estimation of e.s.d.'s in distances, angles
and torsion angles; correlations between e.s.d.'s in cell parameters are only
used when they are defined by crystal symmetry. An approximate (isotropic)
treatment of cell e.s.d.'s is used for estimating e.s.d.'s involving l.s.
planes.
;
loop_
    _geom_bond_atom_site_label_1
    _geom_bond_atom_site_label_2
    _geom_bond_site_symmetry_2
    _geom_bond_distance
    _geom_bond_publ_flag
    Cu1 N3 . 1.991(2) ?
    Cu1 N5 . 1.992(2) ?
    Cu1 O1 . 1.993(2) ?
    Cu1 N1 . 2.025(2) ?
    Cu1 O1W . 2.314(2) ?
    Cl1A C23 . 1.789(6) ?
    Cl2A C23 . 1.773(5) ?
    Cl1B C23 . 1.720(11) ?
    Cl2B C23 . 1.784(9) ?
    O1 C22 . 1.257(3) ?
    O2 C22 . 1.235(4) ?
    O1W H1B . 0.808(18) ?
    O1W H1C . 0.803(18) ?
    N1 C7 . 1.322(4) ?
    N1 C6 . 1.398(4) ?
    N2 C7 . 1.347(4) ?
    N2 C5 . 1.378(4) ?
    N2 H2 . 0.820(17) ?
    N3 C14 . 1.315(4) ?
    N3 C13 . 1.397(4) ?
    N4 C14 . 1.336(4) ?
    N4 C12 . 1.370(4) ?
    N4 H4 . 0.856(18) ?
    N5 C21 . 1.315(4) ?
    N5 C20 . 1.401(3) ?
    N6 C21 . 1.339(4) ?
    N6 C19 . 1.373(4) ?
    N6 H6 . 0.835(18) ?
    C1 C2 . 1.380(5) ?
    C1 C6 . 1.388(4) ?
    C1 H1A . 1.01(3) ?
    C2 C3 . 1.400(6) ?
    C2 H2A . 1.00(4) ?
    C3 C4 . 1.364(6) ?
    C3 H3A . 0.891(19) ?
    C4 C5 . 1.387(5) ?
    C4 H4A . 0.95(4) ?
    C5 C6 . 1.400(4) ?
    C7 H6A . 0.94(3) ?
    C8 C9 . 1.370(4) ?
    C8 C13 . 1.391(4) ?
    C8 H8A . 0.87(3) ?
    C9 C10 . 1.399(5) ?
    C9 H9A . 0.97(4) ?
    C10 C11 . 1.361(5) ?
    C10 H10A . 0.94(4) ?
    C11 C12 . 1.403(4) ?
    C11 H11A . 0.96(3) ?
    C12 C13 . 1.399(4) ?
    C14 H14A . 0.96(3) ?
    C15 C16 . 1.374(5) ?
    C15 C20 . 1.388(4) ?
    C15 H15A . 0.91(3) ?
    C16 C17 . 1.395(6) ?
    C16 H16A . 0.94(4) ?
    C17 C18 . 1.365(6) ?
    C17 H17A . 0.93(4) ?
    C18 C19 . 1.401(4) ?
    C18 H18A . 0.90(4) ?
    C19 C20 . 1.391(4) ?
    C21 H21A . 0.94(3) ?
    C22 C23 . 1.533(4) ?
    C23 H23 . 0.93(4) ?
    Cl3 C25 . 1.756(4) ?
    Cl4 C25 . 1.766(4) ?
    O3 C24 . 1.249(4) ?
    O4 C24 . 1.235(4) ?
    C24 C25 . 1.532(4) ?
    C25 H25 . 0.88(3) ?
    O2W H2B . 0.835(18) ?
    O2W H2C . 0.809(18) ?
    O3W H3B . 0.802(18) ?
    O3W H3C . 0.814(18) ?
loop_
    _geom_angle_atom_site_label_1
    _geom_angle_atom_site_label_2
    _geom_angle_atom_site_label_3
    _geom_angle_site_symmetry_1
    _geom_angle_site_symmetry_3
    _geom_angle
    _geom_angle_publ_flag
    N3 Cu1 N5 . . 176.38(9) ?
    N3 Cu1 O1 . . 86.92(9) ?
    N5 Cu1 O1 . . 91.01(9) ?
    N3 Cu1 N1 . . 89.13(9) ?
    N5 Cu1 N1 . . 92.43(9) ?
    O1 Cu1 N1 . . 170.17(9) ?
    N3 Cu1 O1W . . 93.07(9) ?
    N5 Cu1 O1W . . 89.91(9) ?
    O1 Cu1 O1W . . 90.11(9) ?
    N1 Cu1 O1W . . 99.09(9) ?
    C22 O1 Cu1 . . 113.46(19) ?
    Cu1 O1W H1B . . 127(3) ?
    Cu1 O1W H1C . . 118(3) ?
    H1B O1W H1C . . 105(4) ?
    C7 N1 C6 . . 105.6(2) ?
    C7 N1 Cu1 . . 123.9(2) ?
    C6 N1 Cu1 . . 130.43(18) ?
    C7 N2 C5 . . 107.4(3) ?
    C7 N2 H2 . . 123(2) ?
    C5 N2 H2 . . 129(2) ?
    C14 N3 C13 . . 105.3(2) ?
    C14 N3 Cu1 . . 127.5(2) ?
    C13 N3 Cu1 . . 127.11(19) ?
    C14 N4 C12 . . 107.6(3) ?
    C14 N4 H4 . . 127(3) ?
    C12 N4 H4 . . 126(3) ?
    C21 N5 C20 . . 105.3(2) ?
    C21 N5 Cu1 . . 123.29(19) ?
    C20 N5 Cu1 . . 131.40(18) ?
    C21 N6 C19 . . 107.3(3) ?
    C21 N6 H6 . . 122(2) ?
    C19 N6 H6 . . 129(2) ?
    C2 C1 C6 . . 117.0(3) ?
    C2 C1 H1A . . 123.8(19) ?
    C6 C1 H1A . . 119.0(19) ?
    C1 C2 C3 . . 121.4(4) ?
    C1 C2 H2A . . 118(2) ?
    C3 C2 H2A . . 120(2) ?
    C4 C3 C2 . . 122.3(4) ?
    C4 C3 H3A . . 117(3) ?
    C2 C3 H3A . . 120(3) ?
    C3 C4 C5 . . 116.4(3) ?
    C3 C4 H4A . . 122(2) ?
    C5 C4 H4A . . 121(2) ?
    N2 C5 C4 . . 131.9(3) ?
    N2 C5 C6 . . 105.9(3) ?
    C4 C5 C6 . . 122.2(3) ?
    C1 C6 N1 . . 130.9(3) ?
    C1 C6 C5 . . 120.7(3) ?
    N1 C6 C5 . . 108.4(2) ?
    N1 C7 N2 . . 112.6(3) ?
    N1 C7 H6A . . 123(2) ?
    N2 C7 H6A . . 124(2) ?
    C9 C8 C13 . . 117.2(3) ?
    C9 C8 H8A . . 121(2) ?
    C13 C8 H8A . . 122(2) ?
    C8 C9 C10 . . 121.5(3) ?
    C8 C9 H9A . . 119(2) ?
    C10 C9 H9A . . 120(2) ?
    C11 C10 C9 . . 122.7(3) ?
    C11 C10 H10A . . 118(2) ?
    C9 C10 H10A . . 119(2) ?
    C10 C11 C12 . . 116.0(3) ?
    C10 C11 H11A . . 124(2) ?
    C12 C11 H11A . . 120(2) ?
    N4 C12 C13 . . 105.8(2) ?
    N4 C12 C11 . . 132.3(3) ?
    C13 C12 C11 . . 121.8(3) ?
    C8 C13 N3 . . 131.0(3) ?
    C8 C13 C12 . . 120.8(3) ?
    N3 C13 C12 . . 108.2(2) ?
    N3 C14 N4 . . 113.0(3) ?
    N3 C14 H14A . . 123(2) ?
    N4 C14 H14A . . 123.4(19) ?
    C16 C15 C20 . . 117.6(3) ?
    C16 C15 H15A . . 120(2) ?
    C20 C15 H15A . . 122(2) ?
    C15 C16 C17 . . 121.4(4) ?
    C15 C16 H16A . . 119(2) ?
    C17 C16 H16A . . 119(2) ?
    C18 C17 C16 . . 122.0(3) ?
    C18 C17 H17A . . 121(3) ?
    C16 C17 H17A . . 117(2) ?
    C17 C18 C19 . . 116.6(3) ?
    C17 C18 H18A . . 129(2) ?
    C19 C18 H18A . . 114(2) ?
    N6 C19 C20 . . 106.2(2) ?
    N6 C19 C18 . . 132.0(3) ?
    C20 C19 C18 . . 121.8(3) ?
    C15 C20 C19 . . 120.6(3) ?
    C15 C20 N5 . . 131.1(3) ?
    C19 C20 N5 . . 108.2(2) ?
    N5 C21 N6 . . 113.0(3) ?
    N5 C21 H21A . . 124(2) ?
    N6 C21 H21A . . 123(2) ?
    O2 C22 O1 . . 126.9(3) ?
    O2 C22 C23 . . 119.6(3) ?
    O1 C22 C23 . . 113.5(3) ?
    C22 C23 Cl1B . . 113.9(7) ?
    C22 C23 Cl2A . . 110.8(3) ?
    Cl1B C23 Cl2A . . 95.2(7) ?
    C22 C23 Cl2B . . 110.6(4) ?
    Cl1B C23 Cl2B . . 115.6(5) ?
    Cl2A C23 Cl2B . . 24.5(5) ?
    C22 C23 Cl1A . . 106.3(3) ?
    Cl1B C23 Cl1A . . 12.7(10) ?
    Cl2A C23 Cl1A . . 107.8(4) ?
    Cl2B C23 Cl1A . . 128.3(8) ?
    C22 C23 H23 . . 115(2) ?
    Cl1B C23 H23 . . 106(2) ?
    Cl2A C23 H23 . . 115(2) ?
    Cl2B C23 H23 . . 95(2) ?
    Cl1A C23 H23 . . 101(2) ?
    O4 C24 O3 . . 127.3(3) ?
    O4 C24 C25 . . 115.8(3) ?
    O3 C24 C25 . . 116.9(3) ?
    C24 C25 Cl3 . . 110.5(2) ?
    C24 C25 Cl4 . . 111.2(2) ?
    Cl3 C25 Cl4 . . 109.9(2) ?
    C24 C25 H25 . . 108(2) ?
    Cl3 C25 H25 . . 110(2) ?
    Cl4 C25 H25 . . 107(2) ?
    H2B O2W H2C . . 104(4) ?
    H3B O3W H3C . . 100(4) ?
loop_
    _geom_hbond_atom_site_label_D
    _geom_hbond_atom_site_label_H
    _geom_hbond_atom_site_label_A
    _geom_hbond_site_symmetry_A
    _geom_hbond_distance_DH
    _geom_hbond_distance_HA
    _geom_hbond_distance_DA
    _geom_hbond_angle_DHA
    O1W H1B O3 2_656 0.808(18) 1.955(18) 2.763(3) 178(4)
    O1W H1C O2W . 0.802(18) 2.18(2) 2.949(3) 162(3)
    N2 H2 O2W 1_455 0.820(17) 2.08(2) 2.873(3) 162(3)
    N4 H4 O3W 2_646 0.856(18) 2.00(2) 2.842(3) 166(4)
    N6 H6 O2 1_565 0.836(18) 1.991(19) 2.826(3) 176(3)
    O2W H2B O3W . 0.835(18) 2.01(2) 2.832(3) 168(4)
    O2W H2C O4 1_565 0.810(18) 2.080(19) 2.886(3) 172(4)
    O3W H3B O3 . 0.831(17) 2.01(2) 2.813(4) 164(3)
    O3W H3C O4 2_656 0.841(17) 1.925(18) 2.757(3) 170(4)
    C15 H15A O2 . 0.91(3) 2.58(3) 3.416(4) 152(3)
