# Supplementary material for: Aqua­tris(1H-benzimidazole-κN 3)(dichloro­acetato-κO)copper(II) dichloro­acetate dihydrate
Source: Acta Crystallogr Sect E Struct Rep Online. 2009 Sep 26;65(Pt 10):m1249. doi: 10.1107/S1600536809038392 (PMC2970244; doi:10.1107/S1600536809038392)
Supplement: Supplementary file 2 [file e-65-m1249-Isup2.hkl]

# 
# h,k,l, Fc-squared, Fo-squared, sigma(Fo-squared) and status flag 
# 
data_I
_shelx_title ' p21c in P2(1)/n' 
_shelx_refln_list_code          4 
_shelx_F_calc_maximum      337.42 
_exptl_crystal_F_000      1484.00 
_reflns_d_resolution_high  0.7512 
 
loop_ 
 _symmetry_equiv_pos_as_xyz 
 'x, y, z' 
 '-x+1/2, y+1/2, -z+1/2' 
 '-x, -y, -z' 
 'x-1/2, -y-1/2, z-1/2' 
 
_cell_length_a     9.6027 
_cell_length_b     8.6957 
_cell_length_c    37.7986 
_cell_angle_alpha  90.000 
_cell_angle_beta   93.945 
_cell_angle_gamma  90.000 
 
_shelx_F_squared_multiplier     1.000 
 
loop_ 
 _refln_index_h 
 _refln_index_k 
 _refln_index_l 
 _refln_F_squared_calc 
 _refln_F_squared_meas 
 _refln_F_squared_sigma 
 _refln_observed_status 
   2   0   0     4696.55     4831.66     90.94 o 
   4   0   0     8657.06     9472.93    105.39 o 
   6   0   0     9513.72     9379.54    114.23 o 
   8   0   0      136.11      164.95     24.63 o 
  10   0   0     3323.94     3057.52     90.27 o 
   1   1   0     3484.23     3601.98     49.65 o 
   2   1   0    45283.77    46906.36    342.67 o 
   3   1   0     4817.99     5038.95     43.01 o 
   4   1   0     1346.85     1766.87     23.33 o 
   5   1   0       22.97       46.14      9.47 o 
   6   1   0      326.41      319.71     17.09 o 
   7   1   0      915.04     1000.60     25.60 o 
   8   1   0      344.76      370.43     22.68 o 
   9   1   0      876.39      887.24     38.41 o 
  10   1   0       79.58       60.68     28.56 o 
  11   1   0      131.14      150.21     36.04 o 
   0   2   0    76722.33    79828.10   1281.61 o 
   1   2   0     9362.42     9930.31    141.86 o 
   2   2   0     3083.10     3559.07     36.77 o 
   3   2   0    20244.11    20022.15    144.42 o 
   4   2   0      147.68      230.59      9.40 o 
   5   2   0     1247.60     1111.08     19.58 o 
   6   2   0        3.14        9.72      8.00 o 
   7   2   0      869.91      806.19     24.19 o 
   8   2   0      660.71      678.09     27.18 o 
   9   2   0      957.72      930.16     53.84 o 
  10   2   0       15.63       45.27     53.72 o 
  11   2   0      147.35      142.92     37.87 o 
  12   2   0        9.61       42.26     33.68 o 
   1   3   0     1686.13     1692.68     40.43 o 
   2   3   0      178.24      269.34     14.59 o 
   3   3   0     6954.56     7339.29     66.40 o 
   4   3   0     4482.05     4392.64     47.48 o 
   5   3   0        5.02       24.94      6.80 o 
   6   3   0      961.02      966.05     36.85 o 
   7   3   0      499.30      487.46     23.93 o 
   8   3   0       28.86       22.92     18.06 o 
   9   3   0        0.09       39.62     27.35 o 
  10   3   0      321.50      363.46     45.73 o 
  11   3   0       25.36        8.83     30.67 o 
  12   3   0      193.85      226.84     47.57 o 
   0   4   0       10.77       19.73     15.88 o 
   1   4   0     4874.56     4736.32     84.70 o 
   2   4   0        9.38       31.70     10.98 o 
   3   4   0      300.79      313.08     18.71 o 
   4   4   0      426.79      440.58     16.51 o 
   5   4   0     1574.65     1444.14     27.65 o 
   6   4   0       14.16       30.76     11.72 o 
   7   4   0       14.51       46.73     19.30 o 
   8   4   0       67.79      112.76     24.27 o 
   9   4   0      224.43      160.00     36.17 o 
  10   4   0       46.48       60.97     34.34 o 
  11   4   0      138.61       86.93     36.94 o 
   1   5   0     7549.44     7157.07    181.57 o 
   2   5   0     4285.80     4572.84     75.19 o 
   3   5   0      442.18      516.88     20.31 o 
   4   5   0      893.61      990.04     24.79 o 
   5   5   0       69.93       62.20     12.64 o 
   6   5   0      103.85      124.27     23.94 o 
   7   5   0      265.32      316.47     38.04 o 
   8   5   0      146.45      147.06     27.19 o 
   9   5   0       43.02       25.09     23.35 o 
  10   5   0        8.73        7.72     31.27 o 
  11   5   0      142.90      122.76     42.34 o 
   0   6   0     1201.90     1380.62     70.35 o 
   1   6   0       98.72      141.23     27.05 o 
   2   6   0     6032.66     5753.48    109.51 o 
   3   6   0      741.38      865.77     34.98 o 
   4   6   0      173.66      204.75     18.08 o 
   5   6   0       57.78      113.12     38.83 o 
   6   6   0      350.90      464.42     37.41 o 
   7   6   0      105.10      100.19     25.34 o 
   8   6   0     1586.04     1469.93     75.37 o 
   9   6   0       99.83       64.71     28.38 o 
  10   6   0      202.73      244.91     52.29 o 
   1   7   0      121.99      158.37     22.05 o 
   2   7   0      543.28      575.37     39.00 o 
   3   7   0      944.65      971.22     35.55 o 
   4   7   0      309.76      378.22     38.91 o 
   5   7   0        7.50       36.55     24.45 o 
   6   7   0        9.94       47.38     25.58 o 
   7   7   0     1061.74      993.79     69.12 o 
   8   7   0       17.74       27.69     35.94 o 
   9   7   0      466.59      453.07     58.84 o 
  10   7   0       28.94        9.31     58.93 o 
   0   8   0      557.49      635.10     63.65 o 
   1   8   0       75.50       81.21     26.36 o 
   2   8   0        9.30       19.66     17.89 o 
   3   8   0       96.20      115.47     23.26 o 
   4   8   0        6.53       26.96     25.88 o 
   5   8   0      410.15      381.32     41.86 o 
   6   8   0       66.69       62.92     36.03 o 
   7   8   0      470.79      416.26     55.89 o 
   8   8   0       26.99      116.01     42.00 o 
   9   8   0       20.44        0.37     55.33 o 
   1   9   0      118.01      148.62     33.03 o 
   2   9   0      214.63      197.86     73.07 o 
   3   9   0        0.77       16.15     28.43 o 
   4   9   0      883.31     1064.31     62.87 o 
   5   9   0        1.82       22.25     36.94 o 
   6   9   0      263.48      252.85     51.57 o 
   7   9   0        8.98      -15.60     37.81 o 
   0  10   0       13.77       25.82     32.49 o 
   1  10   0        2.50      -13.93     28.28 o 
   2  10   0      139.03      145.35     49.73 o 
   3  10   0        1.61       -9.94     39.49 o 
   4  10   0      151.52      105.54     47.90 o 
   5  10   0      112.18      200.02    103.60 o 
   6  10   0      242.17      145.65     66.62 o 
   1  11   0      159.51      183.25     41.54 o 
   2  11   0       11.98       57.32     70.35 o 
 -11   0   1      733.30      744.77     73.32 o 
  -9   0   1     1767.66     1873.52     65.50 o 
  -7   0   1       90.91      109.70     33.81 o 
  -5   0   1     2099.56     2214.30     75.41 o 
  -3   0   1    12891.28    13334.11    134.79 o 
  -1   0   1    12756.32    13580.98    237.46 o 
   3   0   1   113851.63   122362.21   1104.10 o 
   5   0   1     1650.21     1814.69     36.37 o 
   7   0   1     6209.33     6270.13     90.25 o 
   9   0   1      455.27      392.31     36.72 o 
 -12   1   1       38.15       34.61     43.30 o 
 -11   1   1       94.52      144.98     35.45 o 
 -10   1   1      580.51      537.55     36.59 o 
  -9   1   1      406.82      417.13     45.44 o 
  -8   1   1      304.39      318.00     21.37 o 
  -7   1   1      703.25      711.79     22.18 o 
  -6   1   1      212.77      220.34     16.83 o 
  -5   1   1     4568.17     4237.63     43.43 o 
  -4   1   1    19785.20    20143.28    164.77 o 
  -3   1   1     1610.98     1904.67     21.59 o 
  -2   1   1    14837.82    15453.61    134.34 o 
  -1   1   1     7059.22     7728.00     96.70 o 
   0   1   1     4693.76     4964.18     64.92 o 
   1   1   1     3159.61     3288.78     53.22 o 
   2   1   1     5799.44     5936.99     58.29 o 
   3   1   1      347.61      304.06      9.06 o 
   4   1   1     2006.19     1955.93     24.84 o 
   5   1   1     1388.56     1383.61     22.51 o 
   6   1   1     2530.40     2346.23     48.38 o 
   7   1   1      168.44      177.19     14.22 o 
   8   1   1      213.61      263.64     20.81 o 
   9   1   1      539.85      583.58     29.64 o 
  10   1   1      546.47      610.47     48.43 o 
  11   1   1       28.64       28.71     28.27 o 
 -12   2   1        4.61       24.91     33.25 o 
 -11   2   1      217.23      239.67     41.30 o 
 -10   2   1      135.33      126.51     70.78 o 
  -9   2   1      196.20      241.02     26.02 o 
  -8   2   1      202.08      264.32     23.82 o 
  -7   2   1      355.10      384.08     18.58 o 
  -6   2   1     1108.67     1180.42     25.86 o 
  -5   2   1      392.84      420.28     17.88 o 
  -4   2   1     1863.15     1776.15     22.31 o 
  -3   2   1       17.93       44.58      8.95 o 
  -2   2   1      104.48      102.79      7.15 o 
  -1   2   1    36470.24    36208.56    337.85 o 
   0   2   1    28468.92    29481.11    346.70 o 
   1   2   1     1318.95     1490.09     26.83 o 
   2   2   1     4491.38     4874.91     49.93 o 
   3   2   1     9386.92     9868.39     79.05 o 
   4   2   1     2394.60     2538.78     29.59 o 
   5   2   1     1810.57     1889.68     26.47 o 
   6   2   1      764.47      782.26     18.41 o 
   7   2   1       10.24       27.56     10.28 o 
   8   2   1      182.25      171.04     23.32 o 
   9   2   1      141.88      114.01     59.18 o 
  10   2   1     1160.61     1193.19     62.99 o 
  11   2   1       90.83      104.14     40.38 o 
  12   2   1       90.38      169.19     42.60 o 
 -12   3   1        1.40      -30.28     32.54 o 
 -11   3   1       15.53       -3.29     30.17 o 
 -10   3   1       12.31       60.95     37.47 o 
  -9   3   1      412.72      381.17     80.09 o 
  -8   3   1      367.18      414.06     36.13 o 
  -7   3   1     3528.32     3569.51     59.41 o 
  -6   3   1        3.58        2.23      9.15 o 
  -5   3   1     4419.22     4113.31     58.12 o 
  -4   3   1      425.88      494.02     15.04 o 
  -3   3   1      136.10      121.07      9.11 o 
  -2   3   1     2393.25     2131.12     32.24 o 
  -1   3   1     3364.61     3232.11     59.75 o 
   0   3   1    16455.09    17292.13    219.63 o 
   1   3   1    12387.01    12725.95    168.66 o 
   2   3   1     6299.43     6230.81     60.56 o 
   3   3   1     7110.80     6835.96     63.09 o 
   4   3   1     1254.53     1248.43     22.65 o 
   5   3   1     1938.71     1892.75     31.08 o 
   6   3   1     1084.84     1163.08     30.74 o 
   7   3   1      557.25      583.46     25.40 o 
   8   3   1        9.40       33.63     19.14 o 
   9   3   1      453.88      443.64     45.57 o 
  10   3   1      168.00      113.02     35.04 o 
  11   3   1      396.37      402.03     64.14 o 
  12   3   1        0.21        7.23     35.73 o 
 -11   4   1       30.29       -2.68     33.44 o 
 -10   4   1       28.43        2.85     29.05 o 
  -9   4   1       65.60       54.75     32.44 o 
  -8   4   1      537.15      455.42     41.91 o 
  -7   4   1      129.25      111.00     21.54 o 
  -6   4   1     1509.43     1586.60     41.85 o 
  -5   4   1      813.38      880.75     25.75 o 
  -4   4   1     3653.86     3640.56     45.29 o 
  -3   4   1      458.94      484.36     21.25 o 
  -2   4   1      820.09      830.59     25.49 o 
  -1   4   1      193.31      104.65     24.38 o 
   0   4   1      237.04      197.68     18.59 o 
   1   4   1     3601.34     3646.57     83.68 o 
   2   4   1     1733.59     1310.71     41.69 o 
   3   4   1     4107.26     4177.74     48.28 o 
   4   4   1      303.51      372.56     15.32 o 
   5   4   1      518.28      522.85     18.91 o 
   6   4   1       93.49      102.69     14.29 o 
   7   4   1      340.87      330.03     31.53 o 
   8   4   1     1467.24     1425.04     52.03 o 
   9   4   1      469.35      459.99     49.97 o 
  10   4   1      217.84      148.86     37.81 o 
  11   4   1      158.79       88.99     37.81 o 
 -11   5   1       27.73       12.85     35.38 o 
 -10   5   1       94.92       66.56     35.13 o 
  -9   5   1      310.77      322.78     53.23 o 
  -8   5   1      970.53      858.66     47.80 o 
  -7   5   1        7.17       -2.11     18.69 o 
  -6   5   1       46.39       78.40     18.55 o 
  -5   5   1       32.18       37.26     11.52 o 
  -4   5   1     3452.99     3379.86     58.81 o 
  -3   5   1       37.27       67.45     14.89 o 
  -2   5   1     7192.04     7483.01    100.72 o 
  -1   5   1     6259.80     6782.65    116.45 o 
   0   5   1      164.93      115.00     21.71 o 
   1   5   1     1601.12     1739.22     42.09 o 
   2   5   1      617.49      607.72     27.24 o 
   3   5   1     1851.21     1992.00     37.76 o 
   4   5   1     2142.65     2077.66     38.85 o 
   5   5   1      509.96      607.74     31.27 o 
   6   5   1     1630.35     1570.82     52.87 o 
   7   5   1      381.86      370.42     34.34 o 
   8   5   1     1136.26     1206.42     72.77 o 
   9   5   1       32.26       97.37     37.63 o 
  10   5   1        9.45       45.35     65.94 o 
  11   5   1       55.04       67.59     38.88 o 
 -10   6   1       18.23      -22.19     32.81 o 
  -9   6   1      209.66      253.16     43.56 o 
  -8   6   1       38.01       56.72     25.54 o 
  -7   6   1        0.52       -3.43     20.01 o 
  -6   6   1       40.45       75.63     20.25 o 
  -5   6   1       74.25       83.08     23.17 o 
  -4   6   1       40.75       72.23     13.98 o 
  -3   6   1     5588.57     5663.97     78.83 o 
  -2   6   1      397.38      426.22     27.35 o 
  -1   6   1     6969.41     6695.15    349.31 o 
   0   6   1      683.54      790.98     30.90 o 
   1   6   1      117.43      172.75     28.56 o 
   2   6   1      125.51      215.96     22.01 o 
   3   6   1     2542.54     2752.78     57.90 o 
   4   6   1       23.95       71.32     24.44 o 
   5   6   1     4579.71     4664.60    100.90 o 
   6   6   1      557.65      528.33     49.42 o 
   7   6   1     1045.41     1063.90     66.60 o 
   8   6   1       26.77       45.49     24.35 o 
   9   6   1      132.79       70.43     36.40 o 
  10   6   1       45.10       30.91     34.95 o 
 -10   7   1       17.84      -19.97     58.31 o 
  -9   7   1       87.14      119.49     41.76 o 
  -8   7   1       37.13       23.86     66.75 o 
  -7   7   1        6.05       23.80     29.61 o 
  -6   7   1      167.59      123.40     30.47 o 
  -5   7   1      144.89      158.92     30.87 o 
  -4   7   1       59.83      108.62     26.72 o 
  -3   7   1     1923.26     2006.33     72.53 o 
  -2   7   1       54.01       89.27     19.50 o 
  -1   7   1       91.90       98.55     19.87 o 
   0   7   1      326.64      304.79     32.20 o 
   1   7   1     1632.46     1605.55     68.11 o 
   2   7   1     1438.17     1415.85     46.32 o 
   3   7   1      306.05      362.02     45.75 o 
   4   7   1        4.89       34.51     22.74 o 
   5   7   1       16.19      -14.05     21.14 o 
   6   7   1      394.32      403.84     50.00 o 
   7   7   1       15.07       23.78     31.89 o 
   8   7   1      130.51       84.24     38.10 o 
   9   7   1      111.75       89.04     41.59 o 
  10   7   1        0.20      -13.03     59.68 o 
  -9   8   1      192.88      326.67     84.99 o 
  -8   8   1      344.40      261.96     53.66 o 
  -7   8   1       56.08       54.58     37.78 o 
  -6   8   1      678.75      667.56    127.93 o 
  -5   8   1        1.96       57.42     28.52 o 
  -4   8   1      121.86      157.04     32.81 o 
  -3   8   1       18.38       15.43     19.69 o 
  -2   8   1       30.27       71.10     18.27 o 
  -1   8   1       74.17       47.94     24.56 o 
   0   8   1       55.50       60.21     24.70 o 
   1   8   1      176.00      145.35     29.11 o 
   2   8   1     1512.61     1599.66     75.93 o 
   3   8   1      509.96      559.25     36.71 o 
   4   8   1      191.61      204.04     33.95 o 
   5   8   1      195.17      125.33     31.80 o 
   6   8   1       49.26       18.20     33.16 o 
   7   8   1      110.80       76.80     39.74 o 
   8   8   1      111.87      126.58     43.82 o 
   9   8   1        1.04       -5.58     63.03 o 
  -8   9   1        6.07       55.58     62.78 o 
  -7   9   1      498.00      349.40     61.79 o 
  -6   9   1       46.23       54.23     36.15 o 
  -5   9   1      221.82      225.63     40.29 o 
  -4   9   1      142.61      123.52     35.32 o 
  -3   9   1      191.15      182.92     36.59 o 
  -2   9   1       25.27       16.40     20.98 o 
  -1   9   1       28.47       62.24     28.24 o 
   0   9   1        2.83       15.77     24.96 o 
   1   9   1       20.14       29.89     25.65 o 
   2   9   1      155.34      106.91     28.85 o 
   3   9   1      707.35      640.12     63.59 o 
   4   9   1      240.16      338.86     43.43 o 
   5   9   1       73.39       44.84     31.01 o 
   6   9   1       29.26       30.38     37.00 o 
   7   9   1        3.03        0.62     37.75 o 
  -6  10   1       65.87      126.80     65.51 o 
  -5  10   1       76.93       60.09     64.82 o 
  -4  10   1       50.30       48.48     45.07 o 
  -3  10   1      293.09      264.99     57.59 o 
  -2  10   1        2.64       32.30     41.12 o 
  -1  10   1      347.87      366.97     65.87 o 
   0  10   1       24.72       42.97     29.82 o 
   1  10   1       40.63       41.21     30.11 o 
   2  10   1      518.75      554.42     48.75 o 
   3  10   1      120.30       90.97     46.02 o 
   4  10   1       55.96       74.78     44.00 o 
   5  10   1      133.18      108.59     44.77 o 
   6  10   1       10.45      111.41     63.03 o 
  -2  11   1      148.36      154.34     79.53 o 
  -1  11   1        0.18       29.08     31.60 o 
   0  11   1      336.15      253.93     59.65 o 
   1  11   1       50.01       81.05     30.97 o 
   2  11   1        8.42        2.85     63.77 o 
 -10   0   2      106.27       86.87     30.95 o 
  -8   0   2      309.19      274.94     29.60 o 
  -6   0   2     3392.41     3154.40     52.98 o 
  -4   0   2     5824.72     5306.62     67.28 o 
  -2   0   2     3157.56     2918.05     42.19 o 
   2   0   2    28966.82    30263.68    353.32 o 
   4   0   2    16649.76    16419.63    218.33 o 
   6   0   2     1880.21     1999.13     42.33 o 
   8   0   2       28.98       22.94     17.26 o 
  10   0   2      463.55      487.03     45.47 o 
 -12   1   2       14.04        2.48     41.93 o 
 -11   1   2      264.13      272.40     53.78 o 
 -10   1   2        4.98        7.36     19.33 o 
  -9   1   2        6.96       10.57     16.76 o 
  -8   1   2        4.04       36.68     12.84 o 
  -7   1   2      733.83      777.02     34.67 o 
  -6   1   2      269.38      336.71     20.40 o 
  -5   1   2     9374.22     9415.95     77.60 o 
  -4   1   2      643.28      600.30     17.59 o 
  -3   1   2     1960.01     2103.96     39.78 o 
  -2   1   2    23088.88    24296.47    395.88 o 
  -1   1   2        3.20       -4.47      4.47 o 
   0   1   2      321.10      308.52     11.09 o 
   1   1   2     2503.61     2787.42     79.09 o 
   2   1   2    18971.85    19173.10    162.15 o 
   3   1   2        9.43       15.26      4.94 o 
   4   1   2     3859.09     3415.55     35.58 o 
   5   1   2     9915.32    10226.07     84.02 o 
   6   1   2      112.93      118.68     11.39 o 
   7   1   2      610.30      656.22     22.17 o 
   8   1   2       11.73       51.61     13.52 o 
   9   1   2      110.65      134.37     19.01 o 
  10   1   2      273.56      307.13     40.40 o 
  11   1   2       91.31       97.89     33.05 o 
 -12   2   2       40.55       17.36     34.08 o 
 -11   2   2      267.17      203.94     56.02 o 
 -10   2   2      367.23      345.23     43.55 o 
  -9   2   2      522.14      509.46     41.69 o 
  -8   2   2       72.49       84.51     17.56 o 
  -7   2   2     2994.98     2976.97     51.26 o 
  -6   2   2      394.87      399.33     17.00 o 
  -5   2   2      172.34      195.16      9.49 o 
  -4   2   2     8910.71     9189.53     69.87 o 
  -3   2   2     6659.51     6615.97     65.68 o 
  -2   2   2        1.00        7.14      4.55 o 
  -1   2   2     3972.23     3951.51     49.16 o 
   0   2   2       24.58       -7.86      9.80 o 
   1   2   2       78.31      148.80     18.62 o 
   2   2   2      585.63      525.82     13.93 o 
   3   2   2     1689.56     1703.46     21.73 o 
   4   2   2     1885.30     1931.25     25.24 o 
   5   2   2      327.09      420.76     13.26 o 
   6   2   2     6467.17     6573.99     70.52 o 
   7   2   2     3731.47     3604.15     72.80 o 
   8   2   2       42.16       29.58     13.06 o 
   9   2   2      611.68      690.06     77.17 o 
  10   2   2       46.66       84.95     31.58 o 
  11   2   2       55.32       49.65     32.29 o 
  12   2   2       33.54       15.55     57.26 o 
 -12   3   2        0.14      -14.54     35.08 o 
 -11   3   2       13.80       28.02     32.00 o 
 -10   3   2      751.36      780.37    133.74 o 
  -9   3   2      199.75      216.40     59.80 o 
  -8   3   2     4396.09     4454.23     71.26 o 
  -7   3   2       34.36       68.45     13.46 o 
  -6   3   2      599.29      631.48     23.96 o 
  -5   3   2      236.16      235.39     17.21 o 
  -4   3   2     1842.69     1812.54     36.42 o 
  -3   3   2      121.94       95.39      8.76 o 
  -2   3   2     2541.20     2260.84     33.34 o 
  -1   3   2     4132.26     4200.95     57.04 o 
   0   3   2      159.20      151.27     14.65 o 
   1   3   2    14437.28    14927.28    158.95 o 
   2   3   2     4464.18     4563.86     50.91 o 
   3   3   2      174.51      268.49     15.92 o 
   4   3   2     1263.99     1502.00     26.24 o 
   5   3   2      649.93      654.41     18.75 o 
   6   3   2      630.21      676.29     29.42 o 
   7   3   2     1951.56     1912.87    101.94 o 
   8   3   2     3414.30     3546.13     77.46 o 
   9   3   2        8.93       -5.99     25.57 o 
  10   3   2      518.20      437.86     49.24 o 
  11   3   2       37.48       66.85     44.85 o 
  12   3   2       66.82       72.43     39.02 o 
 -11   4   2      196.90      137.96     41.02 o 
 -10   4   2      889.00      658.37     58.44 o 
  -9   4   2      347.39      355.21     43.93 o 
  -8   4   2       14.86       53.18     21.22 o 
  -7   4   2      210.84      282.48     33.50 o 
  -6   4   2     1563.95     1539.98     38.27 o 
  -5   4   2     1110.92     1170.88     43.47 o 
  -4   4   2     6233.32     6039.55     67.76 o 
  -3   4   2      304.67      274.71     14.87 o 
  -2   4   2      362.52      361.31     16.02 o 
  -1   4   2     6328.72     6158.15    101.30 o 
   0   4   2      314.94      376.45     23.60 o 
   1   4   2     2559.86     2563.92     47.38 o 
   2   4   2     2178.56     2189.35     38.63 o 
   3   4   2       91.55      212.04     13.39 o 
   4   4   2     2370.14     2425.34     35.50 o 
   5   4   2      246.08      249.05     14.66 o 
   6   4   2     3368.57     3282.10     71.86 o 
   7   4   2      284.20      374.73     46.34 o 
   8   4   2      311.21      351.32     65.70 o 
   9   4   2      218.43      244.31     32.28 o 
  10   4   2       10.35        6.80     30.65 o 
  11   4   2       16.11       42.49     53.29 o 
 -11   5   2      103.15       76.84     41.15 o 
 -10   5   2        4.71      -26.64     26.64 o 
  -9   5   2        2.09      -18.59     21.12 o 
  -8   5   2      240.92      293.85     33.08 o 
  -7   5   2      385.83      375.98     34.81 o 
  -6   5   2      578.78      589.70     25.79 o 
  -5   5   2     2633.66     2557.90     47.29 o 
  -4   5   2      118.74      161.38     13.34 o 
  -3   5   2     4668.27     4672.56     72.79 o 
  -2   5   2     1615.21     1613.98     44.48 o 
  -1   5   2      759.70      845.56     37.01 o 
   0   5   2     5066.86     5222.17     77.82 o 
   1   5   2      267.68      243.92     19.58 o 
   2   5   2     1287.75     1365.15     34.95 o 
   3   5   2     2668.11     2546.97     42.73 o 
   4   5   2      410.51      413.66     25.17 o 
   5   5   2     4940.29     5268.07     96.53 o 
   6   5   2      250.96      241.28     28.49 o 
   7   5   2       74.54       83.49     22.81 o 
   8   5   2      417.34      473.29     38.26 o 
   9   5   2       22.67       32.44     30.60 o 
  10   5   2        3.29      -27.26     30.25 o 
  11   5   2      253.47      250.79     50.02 o 
 -10   6   2        3.33       26.33     33.86 o 
  -9   6   2      149.25      136.19     30.80 o 
  -8   6   2        4.90       -3.12     21.76 o 
  -7   6   2      311.05      253.98     32.42 o 
  -6   6   2     1251.54     1383.34     54.13 o 
  -5   6   2      278.98      330.05     28.66 o 
  -4   6   2     2404.97     2326.49     52.13 o 
  -3   6   2        9.68       25.83     13.10 o 
  -2   6   2     3867.43     4174.98     90.78 o 
  -1   6   2       57.99      182.08     23.91 o 
   0   6   2       24.06       52.85     19.42 o 
   1   6   2      519.62      559.54     28.91 o 
   2   6   2      373.38      347.80     22.88 o 
   3   6   2      281.49      324.23     19.95 o 
   4   6   2     3310.56     3385.37     75.82 o 
   5   6   2      122.54      190.00     28.46 o 
   6   6   2     1226.96     1087.09     61.63 o 
   7   6   2       13.16       62.88     30.49 o 
   8   6   2       14.99       42.50     24.27 o 
   9   6   2       52.28       42.48     27.00 o 
  10   6   2       62.96      123.79     77.23 o 
 -10   7   2        8.86        4.15     34.02 o 
  -9   7   2        1.72       -1.64     26.37 o 
  -8   7   2      276.15      281.12     38.09 o 
  -7   7   2       21.37       11.53     31.19 o 
  -6   7   2      209.26      185.42     34.14 o 
  -5   7   2       52.94       80.19     26.10 o 
  -4   7   2     1049.57     1155.74     65.16 o 
  -3   7   2     2341.33     2273.46     50.06 o 
  -2   7   2     1077.01     1067.47     40.68 o 
  -1   7   2      103.20      115.47     25.38 o 
   0   7   2     1875.50     1675.73     59.99 o 
   1   7   2      343.87      384.96     28.09 o 
   2   7   2     2644.94     2586.03    125.92 o 
   3   7   2     1070.55     1123.85     40.77 o 
   4   7   2       48.19       61.75     19.50 o 
   5   7   2       54.99       34.11     23.33 o 
   6   7   2        9.13       38.08     29.74 o 
   7   7   2      315.77      301.35     46.23 o 
   8   7   2      426.82      431.57     54.81 o 
   9   7   2        1.40       -2.95     36.68 o 
  10   7   2        5.36       53.22     69.60 o 
  -9   8   2      157.56      257.94     80.27 o 
  -8   8   2        0.35       40.51     38.66 o 
  -7   8   2      151.54      171.90     45.31 o 
  -6   8   2        2.58       13.23     28.04 o 
  -5   8   2      169.26      157.25     33.82 o 
  -4   8   2       63.13       66.03     27.87 o 
  -3   8   2       75.77       80.08     21.33 o 
  -2   8   2      139.72      173.21     21.33 o 
  -1   8   2      149.77      189.86     31.04 o 
   0   8   2       81.24      151.70     29.25 o 
   1   8   2      304.64      377.51     32.99 o 
   2   8   2      117.69      154.44     24.13 o 
   3   8   2       58.96       61.19     20.79 o 
   4   8   2      220.45      211.92     39.25 o 
   5   8   2        4.15       -7.58     24.03 o 
   6   8   2       15.14        2.66     32.26 o 
   7   8   2        3.64        2.28     33.12 o 
   8   8   2      157.07      172.40     64.20 o 
   9   8   2      334.08      385.60     92.93 o 
  -8   9   2      103.79       36.72     60.30 o 
  -7   9   2       27.00       62.60     75.00 o 
  -6   9   2      328.62      322.01     73.71 o 
  -5   9   2      314.51      360.74     51.05 o 
  -4   9   2       36.68       62.54     32.70 o 
  -3   9   2       14.73       56.82     30.62 o 
  -2   9   2      160.71      168.14     33.25 o 
  -1   9   2       20.34       10.54     25.66 o 
   0   9   2     1015.91      989.96     55.38 o 
   1   9   2      211.28      195.35     35.14 o 
   2   9   2      174.62      246.76     55.06 o 
   3   9   2      483.72      528.58     61.01 o 
   4   9   2        2.98       33.76     29.38 o 
   5   9   2       32.97       48.46     31.43 o 
   6   9   2      315.63      283.92     52.04 o 
   7   9   2       11.83      122.83     61.91 o 
  -6  10   2       17.51       62.03     60.42 o 
  -5  10   2      123.00       95.80     45.57 o 
  -4  10   2      129.95      119.73     52.79 o 
  -3  10   2       70.07       87.87     46.08 o 
  -2  10   2      467.40      638.45    109.05 o 
  -1  10   2      238.98      197.17     64.07 o 
   0  10   2      179.58      148.87     34.80 o 
   1  10   2      194.26      192.12     36.82 o 
   2  10   2      178.82      212.25     36.96 o 
   3  10   2      417.50      348.10     56.85 o 
   4  10   2      246.57      154.36     49.16 o 
   5  10   2       24.27       -3.47     52.48 o 
   6  10   2      133.08       89.33     64.64 o 
  -1  11   2       77.86       87.97     34.98 o 
   0  11   2      153.03      224.13     36.31 o 
   1  11   2      125.68      144.82     38.20 o 
   2  11   2       15.57       68.48     69.73 o 
 -11   0   3       61.18       70.84     41.07 o 
  -9   0   3      603.66      635.81     52.11 o 
  -7   0   3       27.51        6.62     37.10 o 
  -5   0   3     2133.00     2195.04     39.07 o 
  -3   0   3       61.24       45.13      6.39 o 
  -1   0   3     1763.97     1737.43     34.99 o 
   1   0   3    32494.74    33451.41    545.52 o 
   3   0   3    54787.37    56867.94    522.99 o 
   5   0   3     7983.54     8059.33     98.47 o 
   7   0   3     6405.17     6601.48     94.21 o 
   9   0   3     1001.99     1093.83     51.58 o 
 -12   1   3      122.04      101.86     48.14 o 
 -11   1   3      788.61      773.75     74.87 o 
 -10   1   3       68.34       65.63     22.28 o 
  -9   1   3      188.93      198.74     24.01 o 
  -8   1   3     2213.31     2230.82     47.18 o 
  -7   1   3     1037.70     1052.54     28.53 o 
  -6   1   3     1286.28     1229.78     39.89 o 
  -5   1   3     1472.33     1288.62     20.79 o 
  -4   1   3       38.80       43.52      8.36 o 
  -3   1   3     4484.21     4641.66     86.64 o 
  -2   1   3      294.19      307.29     17.11 o 
  -1   1   3      614.06      520.27     54.82 o 
   0   1   3    14347.02    14203.75    170.80 o 
   1   1   3     4718.57     4298.53     60.94 o 
   2   1   3     2878.18     2622.93     32.42 o 
   3   1   3     5922.34     5629.35     47.64 o 
   4   1   3       37.65       44.65      6.18 o 
   5   1   3    13809.58    14507.02    111.91 o 
   6   1   3        1.01       -2.34      6.44 o 
   7   1   3     5318.20     5377.60     73.15 o 
   8   1   3       32.37       58.27     13.88 o 
   9   1   3       16.45       34.54     18.86 o 
  10   1   3      383.08      474.79     65.51 o 
  11   1   3        1.36       31.09     30.84 o 
 -12   2   3      238.20      237.08     45.06 o 
 -11   2   3        6.74        0.65     29.27 o 
 -10   2   3      917.56      875.14    109.55 o 
  -9   2   3       28.27       29.15     25.30 o 
  -8   2   3       95.23       78.53     18.07 o 
  -7   2   3     1016.31     1121.49     31.17 o 
  -6   2   3      120.64      146.46     12.41 o 
  -5   2   3     1061.55     1107.63     23.34 o 
  -4   2   3        4.32        9.54      6.18 o 
  -3   2   3      175.36      120.10     13.68 o 
  -2   2   3     1467.81     1619.67     23.73 o 
  -1   2   3       51.50       36.96      5.14 o 
   0   2   3     6133.62     6012.69     84.81 o 
   1   2   3       59.34       42.18      6.55 o 
   2   2   3     3643.58     3694.46     41.47 o 
   3   2   3      183.44      167.10     13.64 o 
   4   2   3     1266.53     1229.58     22.12 o 
   5   2   3       89.42      111.19      9.38 o 
   6   2   3     3958.59     3974.49     45.38 o 
   7   2   3        3.32       27.89     14.76 o 
   8   2   3      590.09      581.23     33.61 o 
   9   2   3      202.10      235.18     35.86 o 
  10   2   3       19.52       36.31     42.43 o 
  11   2   3       53.48       91.02     36.25 o 
  12   2   3       35.46       28.16     53.10 o 
 -12   3   3        0.44       18.72     53.35 o 
 -11   3   3      160.99      100.28     36.73 o 
 -10   3   3       46.72       43.58     30.15 o 
  -9   3   3     1577.22     1734.67     71.75 o 
  -8   3   3      191.47      177.22     19.17 o 
  -7   3   3       46.83       57.41     13.60 o 
  -6   3   3       46.20       72.15     12.32 o 
  -5   3   3     2462.30     2349.11     39.71 o 
  -4   3   3     1056.23     1132.19     21.21 o 
  -3   3   3       39.76       69.00     12.56 o 
  -2   3   3     1423.98     1520.28     26.50 o 
  -1   3   3     1151.04     1190.92     26.19 o 
   0   3   3     2280.96     2194.52     37.10 o 
   1   3   3    14896.38    15175.92    167.66 o 
   2   3   3     3208.79     3292.19     40.74 o 
   3   3   3      239.10      215.87     10.40 o 
   4   3   3       15.22       25.04      6.87 o 
   5   3   3     2236.65     2190.91     34.06 o 
   6   3   3     1528.30     1487.06     34.33 o 
   7   3   3      433.17      429.67     30.04 o 
   8   3   3       50.66       68.70     21.21 o 
   9   3   3       36.13       56.19     28.80 o 
  10   3   3        6.41       11.82     29.20 o 
  11   3   3        1.27      -22.07     30.79 o 
  12   3   3        4.31       19.11     36.44 o 
 -11   4   3       36.96       47.12     47.08 o 
 -10   4   3      123.57      151.01     61.60 o 
  -9   4   3        0.83       27.36     26.65 o 
  -8   4   3       79.04      108.66     23.25 o 
  -7   4   3     2692.38     2763.13     54.55 o 
  -6   4   3       47.11       88.74     13.45 o 
  -5   4   3        1.75        6.73      8.73 o 
  -4   4   3     2142.61     1875.55     33.83 o 
  -3   4   3     1034.70     1100.38     25.71 o 
  -2   4   3     2451.73     2331.41     37.89 o 
  -1   4   3      603.48      547.36     19.61 o 
   0   4   3      282.30      265.33     16.46 o 
   1   4   3      169.98      180.91     15.16 o 
   2   4   3      562.84      592.39     18.50 o 
   3   4   3    15775.64    15952.82    141.02 o 
   4   4   3       63.85      103.60     10.69 o 
   5   4   3      431.30      409.39     17.18 o 
   6   4   3      637.53      626.05     35.08 o 
   7   4   3       29.02       28.77     19.23 o 
   8   4   3      677.66      618.28     39.92 o 
   9   4   3      128.57      129.80     27.80 o 
  10   4   3        1.78       19.08     32.20 o 
  11   4   3       90.57      107.97     40.50 o 
 -11   5   3       63.87       70.70     36.84 o 
 -10   5   3       40.38       63.75     40.38 o 
  -9   5   3        2.78      -22.86     26.13 o 
  -8   5   3      432.58      425.01     37.27 o 
  -7   5   3      125.28      103.86     24.99 o 
  -6   5   3     1604.22     1688.19     39.91 o 
  -5   5   3      677.05      696.10     26.41 o 
  -4   5   3      749.33      786.72     22.98 o 
  -3   5   3      286.74      311.10     17.73 o 
  -2   5   3      422.74      494.12     24.78 o 
  -1   5   3     7453.06     7657.83     98.71 o 
   0   5   3     2779.56     2994.90     54.77 o 
   1   5   3     1168.44     1081.08     67.22 o 
   2   5   3     4044.89     3980.79     72.80 o 
   3   5   3      528.06      624.45     22.06 o 
   4   5   3     3368.71     3267.83     49.88 o 
   5   5   3       44.96       99.05     18.09 o 
   6   5   3      476.78      507.15     35.79 o 
   7   5   3      259.72      268.53     30.35 o 
   8   5   3      447.40      471.62     40.87 o 
   9   5   3      416.84      327.10     36.66 o 
  10   5   3      139.47      156.69     40.80 o 
  11   5   3        0.03       50.16     39.33 o 
 -10   6   3       24.59       12.66     33.92 o 
  -9   6   3      257.64      263.09     47.30 o 
  -8   6   3        0.49       27.33     22.99 o 
  -7   6   3      318.44      367.42     36.39 o 
  -6   6   3      180.55      215.94     26.27 o 
  -5   6   3     3556.62     3607.36     61.38 o 
  -4   6   3     1082.70     1146.08     40.47 o 
  -3   6   3      548.08      494.93     27.56 o 
  -2   6   3      972.76     1035.14     35.68 o 
  -1   6   3     3424.51     3077.08    103.72 o 
   0   6   3     3333.73     3412.43     64.05 o 
   1   6   3     6925.95     7192.00    105.32 o 
   2   6   3     1956.49     2073.13     48.26 o 
   3   6   3      210.00      278.49     19.43 o 
   4   6   3      966.82      982.88     36.37 o 
   5   6   3      611.69      698.55     52.68 o 
   6   6   3      180.41      169.92     49.32 o 
   7   6   3        4.15       19.95     28.24 o 
   8   6   3       27.92       27.23     62.03 o 
   9   6   3      243.65      195.48     44.44 o 
  10   6   3        7.20       -6.33     52.60 o 
 -10   7   3        8.52       10.81     34.67 o 
  -9   7   3      130.95      124.48     33.35 o 
  -8   7   3      113.81      108.16     31.26 o 
  -7   7   3        0.13       -8.83     19.61 o 
  -6   7   3      309.06      292.54     38.41 o 
  -5   7   3      345.03      317.98     37.70 o 
  -4   7   3     1004.56     1050.69     46.62 o 
  -3   7   3      263.78      384.44     24.78 o 
  -2   7   3        7.44       30.61     15.68 o 
  -1   7   3     2406.98     2402.07     71.51 o 
   0   7   3      388.98      415.31     48.70 o 
   1   7   3     1103.49     1104.62     36.64 o 
   2   7   3     1273.58     1211.16     54.44 o 
   3   7   3      309.63      344.01     35.41 o 
   4   7   3      609.01      630.74     35.63 o 
   5   7   3      551.38      444.27     48.18 o 
   6   7   3      287.50      277.24     53.10 o 
   7   7   3      661.76      892.75     80.09 o 
   8   7   3       20.52        9.40     33.49 o 
   9   7   3       30.29       52.57     39.00 o 
  10   7   3      177.14       94.79     70.10 o 
  -9   8   3        2.12      -13.15     52.36 o 
  -8   8   3      471.79      373.39     71.40 o 
  -7   8   3      365.58      415.35    170.72 o 
  -6   8   3       71.50       85.83     31.50 o 
  -5   8   3       51.31       20.47     37.61 o 
  -4   8   3     1273.76     1305.21     74.93 o 
  -3   8   3       25.98       47.52     20.50 o 
  -2   8   3     4779.54     4778.67     80.56 o 
  -1   8   3      175.54      256.31     33.28 o 
   0   8   3       17.87       25.30     22.93 o 
   1   8   3       23.43       47.26     22.73 o 
   2   8   3       63.51       62.73     20.72 o 
   3   8   3      736.09      791.58     39.23 o 
   4   8   3      280.56      266.94     36.10 o 
   5   8   3       39.72       31.13     49.81 o 
   6   8   3        9.33       -9.86     30.45 o 
   7   8   3      106.91       95.64     39.39 o 
   8   8   3      282.02      230.44     55.89 o 
   9   8   3       54.92       19.97     60.42 o 
  -8   9   3        0.98      -37.47     56.20 o 
  -7   9   3      127.52       91.59     46.46 o 
  -6   9   3      314.47      179.87     40.13 o 
  -5   9   3       56.26       76.68     33.20 o 
  -4   9   3       51.26       72.63     32.12 o 
  -3   9   3     1479.18     1495.47     63.38 o 
  -2   9   3      375.64      356.04     40.62 o 
  -1   9   3      662.96      701.07     51.26 o 
   0   9   3      286.73      284.80     37.94 o 
   1   9   3      158.02      149.26     32.96 o 
   2   9   3        2.53        0.44     23.84 o 
   3   9   3        2.59        1.08     24.58 o 
   4   9   3      133.38      124.01     32.89 o 
   5   9   3       55.41       53.96     35.56 o 
   6   9   3       57.38       58.27     39.89 o 
   7   9   3      493.27      549.24     94.29 o 
  -6  10   3      128.05      147.14     68.98 o 
  -5  10   3      202.20      262.62     56.27 o 
  -4  10   3       22.21       29.15     47.76 o 
  -3  10   3        5.80       -4.94     43.45 o 
  -2  10   3      352.50      273.86    100.93 o 
  -1  10   3        4.25      -25.85     26.26 o 
   0  10   3       37.52       80.17     30.83 o 
   1  10   3      902.72      936.65     67.83 o 
   2  10   3       34.27       60.63     33.39 o 
   3  10   3      447.82      342.40    128.47 o 
   4  10   3       11.21       25.99     40.15 o 
   6  10   3       80.28       93.05     66.50 o 
  -1  11   3        0.98        8.10     37.03 o 
   0  11   3      164.87      147.16     36.86 o 
   1  11   3       34.11       18.12     31.08 o 
   2  11   3      371.66      195.56    190.81 o 
 -10   0   4     1205.78     1124.17     76.05 o 
  -8   0   4      591.13      619.39     38.85 o 
  -6   0   4      954.50     1136.15     40.98 o 
  -4   0   4       28.76       29.52      7.12 o 
  -2   0   4      932.96      826.92     17.55 o 
   0   0   4    43629.23    42037.21    683.73 o 
   2   0   4     6494.19     7162.95     98.24 o 
   4   0   4     1680.18     1570.84     31.82 o 
   6   0   4     4143.60     4229.65     67.24 o 
   8   0   4       12.08       10.50     29.90 o 
  10   0   4      302.30      294.66     56.08 o 
 -12   1   4       44.39       44.66     42.93 o 
 -11   1   4       33.94       47.12     24.13 o 
 -10   1   4        2.12       13.85     20.20 o 
  -9   1   4      896.10      905.01     38.64 o 
  -8   1   4      484.08      506.98     25.32 o 
  -7   1   4      594.25      630.00     24.94 o 
  -6   1   4     1962.85     1940.98     32.93 o 
  -5   1   4      246.43      247.35     12.67 o 
  -4   1   4     4098.15     4213.60     64.15 o 
  -3   1   4       28.94       32.88      6.23 o 
  -2   1   4    24910.52    25359.88    236.18 o 
  -1   1   4    14312.07    14240.27    548.07 o 
   0   1   4    10226.10    10045.87    124.66 o 
   1   1   4     5470.56     5538.07     62.90 o 
   2   1   4     1707.56     1764.27     22.60 o 
   3   1   4     2589.16     2903.29     29.81 o 
   4   1   4     9447.54     9184.14     74.48 o 
   5   1   4      148.67      175.81     11.90 o 
   6   1   4       54.85       86.25      9.47 o 
   7   1   4       12.77       63.55     10.43 o 
   8   1   4      393.50      446.60     21.50 o 
   9   1   4     1268.22     1376.57     80.14 o 
  10   1   4      421.83      486.02     45.74 o 
  11   1   4      413.84      455.95     72.83 o 
 -12   2   4        0.80       -5.45     31.20 o 
 -11   2   4      102.58      112.63     35.89 o 
 -10   2   4       43.54       37.29     21.05 o 
  -9   2   4      135.55      195.58     24.68 o 
  -8   2   4       43.42       47.09     15.38 o 
  -7   2   4      650.98      687.67     32.81 o 
  -6   2   4     2914.71     2917.92     58.45 o 
  -5   2   4     3582.13     3466.02     41.13 o 
  -4   2   4     5670.42     5864.53     96.47 o 
  -3   2   4     5683.88     5732.91     84.75 o 
  -2   2   4     8586.00     8553.86     79.79 o 
  -1   2   4     5511.09     6007.83     91.94 o 
   0   2   4     1898.45     1638.47     34.41 o 
   1   2   4       79.31       92.44      8.11 o 
   2   2   4     3173.26     2951.41     45.55 o 
   3   2   4     1817.11     1503.99     27.55 o 
   4   2   4    10183.97    10530.82     84.05 o 
   5   2   4      444.36      439.55     13.87 o 
   6   2   4     3115.29     3228.82     43.14 o 
   7   2   4       52.65       40.53     10.48 o 
   8   2   4      213.21      224.93     29.30 o 
   9   2   4      252.79      188.68     33.86 o 
  10   2   4      165.47      165.33     36.28 o 
  11   2   4       28.27       66.24     34.87 o 
  12   2   4       51.55       31.14     53.97 o 
 -12   3   4      437.60      449.39    148.63 o 
 -11   3   4       81.35      118.14     37.61 o 
 -10   3   4      402.11      307.95     43.76 o 
  -9   3   4        0.81       32.49     25.24 o 
  -8   3   4      370.30      345.22     23.60 o 
  -7   3   4      574.56      672.92     27.41 o 
  -6   3   4     1423.72     1461.79     32.46 o 
  -5   3   4      170.84      279.14     28.97 o 
  -4   3   4     1156.93      942.48     20.98 o 
  -3   3   4     1674.34     1672.52     32.54 o 
  -2   3   4     5312.12     4902.84     56.02 o 
  -1   3   4      345.18      317.79     21.28 o 
   0   3   4     3996.03     3915.11     54.29 o 
   1   3   4     3899.65     4155.86     54.77 o 
   2   3   4      106.06      118.54     11.05 o 
   3   3   4      270.38      262.46     11.37 o 
   4   3   4     6744.00     6711.70     73.05 o 
   5   3   4     1003.09     1172.32     24.27 o 
   6   3   4     2161.70     2078.21     31.63 o 
   7   3   4      328.67      410.58     53.20 o 
   8   3   4      123.72      111.21     24.08 o 
   9   3   4       18.28       23.36     26.11 o 
  10   3   4       21.42       19.41     30.46 o 
  11   3   4       26.97       28.33     31.33 o 
  12   3   4      113.52      104.97     71.40 o 
 -11   4   4       37.73       -9.23     33.93 o 
 -10   4   4      358.55      424.13     86.35 o 
  -9   4   4      109.10      106.16     31.30 o 
  -8   4   4      989.36     1021.44     63.14 o 
  -7   4   4       42.21       74.35     14.51 o 
  -6   4   4     1642.09     1770.27     45.96 o 
  -5   4   4      160.85      189.89     15.50 o 
  -4   4   4      376.60      410.39     20.86 o 
  -3   4   4     3158.59     3332.38     47.64 o 
  -2   4   4     3194.65     3331.70     46.99 o 
  -1   4   4     2226.26     2460.34     45.60 o 
   0   4   4    14538.53    14185.99    156.08 o 
   1   4   4      279.10      230.06     22.63 o 
   2   4   4       80.72      143.51     16.06 o 
   3   4   4     1136.52     1015.55     42.49 o 
   4   4   4      671.46      634.57     35.47 o 
   5   4   4      782.05      770.09     34.32 o 
   6   4   4      218.83      215.95     32.76 o 
   7   4   4      481.39      481.58     34.81 o 
   8   4   4       14.99       12.24     20.06 o 
   9   4   4      131.76      112.06     59.40 o 
  10   4   4      655.70      784.97     95.90 o 
  11   4   4       85.55       73.28     37.89 o 
 -11   5   4       88.80       97.29     40.22 o 
 -10   5   4        4.14        5.74     33.31 o 
  -9   5   4      159.95      164.93     37.52 o 
  -8   5   4      194.61      176.85     29.11 o 
  -7   5   4       69.87       56.11     22.09 o 
  -6   5   4      766.79      784.69     30.27 o 
  -5   5   4      905.80      839.44     40.54 o 
  -4   5   4       30.08       74.27     11.93 o 
  -3   5   4      384.07      383.33     22.89 o 
  -2   5   4        0.80        4.10     12.90 o 
  -1   5   4     5168.27     5248.23     87.50 o 
   0   5   4        1.42        9.86      9.90 o 
   1   5   4    12079.31    12119.34    152.67 o 
   2   5   4      664.31      697.46     32.66 o 
   3   5   4      119.38      137.00     16.13 o 
   4   5   4       84.14       90.57     15.12 o 
   5   5   4       98.59       98.13     20.09 o 
   6   5   4       80.95      118.42     23.29 o 
   7   5   4      647.52      639.62     41.22 o 
   8   5   4        1.90       11.18     40.00 o 
   9   5   4      149.51      174.40     31.50 o 
  10   5   4      218.00      202.49     42.89 o 
  11   5   4      119.07       66.77     40.99 o 
 -10   6   4       12.59       42.13     38.09 o 
  -9   6   4       28.12       37.88     24.82 o 
  -8   6   4      600.24      567.86     43.98 o 
  -7   6   4      126.65      124.78     23.59 o 
  -6   6   4       12.10       29.82     18.06 o 
  -5   6   4      159.38      184.62     19.55 o 
  -4   6   4        6.17       38.74     14.54 o 
  -3   6   4      419.97      435.37     26.03 o 
  -2   6   4     3380.36     3562.17     67.48 o 
  -1   6   4       74.79      114.12     21.84 o 
   0   6   4     1192.84     1120.62     37.59 o 
   1   6   4      399.26      458.77     28.74 o 
   2   6   4     4966.07     5080.34     79.82 o 
   3   6   4     1873.86     1801.71     46.51 o 
   4   6   4      292.17      267.19     23.46 o 
   5   6   4       47.34       57.57     26.62 o 
   6   6   4      262.90      190.02     37.82 o 
   7   6   4       53.37       93.17     33.20 o 
   8   6   4     2230.07     2422.30    167.43 o 
   9   6   4       16.99       31.48     46.77 o 
  10   6   4       54.02       69.85     60.05 o 
 -10   7   4       57.66      112.11     41.31 o 
  -9   7   4      248.23      243.96     41.45 o 
  -8   7   4        0.14       36.67     26.21 o 
  -7   7   4      376.76      369.20     45.95 o 
  -6   7   4      651.33      669.79     41.05 o 
  -5   7   4        1.29       29.78     23.86 o 
  -4   7   4      104.06      105.35     21.43 o 
  -3   7   4      999.68      990.80     38.30 o 
  -2   7   4     1088.03     1163.83     51.42 o 
  -1   7   4     2483.86     2460.86     72.55 o 
   0   7   4       23.53       67.57     22.54 o 
   1   7   4       18.02       51.74     27.79 o 
   2   7   4       30.42       36.68     17.80 o 
   3   7   4      323.15      329.31     27.37 o 
   4   7   4     1429.41     1536.59     47.46 o 
   5   7   4      152.39      223.98     40.38 o 
   6   7   4      132.03       98.49     34.63 o 
   7   7   4      197.35      291.19     47.89 o 
   8   7   4       29.91       63.44     37.75 o 
   9   7   4      618.41      635.99     68.42 o 
  10   7   4      371.45      392.18     93.42 o 
  -9   8   4        1.92      -26.18     57.07 o 
  -8   8   4      294.72      276.35     64.89 o 
  -7   8   4      104.90      105.59     34.84 o 
  -6   8   4       73.51      101.94     33.75 o 
  -5   8   4      740.12      843.66     56.47 o 
  -4   8   4        1.64        4.91     20.19 o 
  -3   8   4     1374.73     1386.93     51.74 o 
  -2   8   4      466.51      498.34     64.15 o 
  -1   8   4      488.03      552.71     42.86 o 
   0   8   4      186.04      122.45     28.10 o 
   1   8   4      750.83      814.61     54.86 o 
   2   8   4      957.09      959.63     40.86 o 
   3   8   4      456.12      448.35     51.56 o 
   4   8   4       29.17       38.92     25.73 o 
   5   8   4      274.17      288.62     55.02 o 
   6   8   4       51.47       58.16     36.58 o 
   7   8   4      327.92      318.37     52.71 o 
   8   8   4        3.10       11.68     37.15 o 
   9   8   4       18.51       13.90     66.38 o 
  -8   9   4        4.03      -48.63     48.63 o 
  -7   9   4        5.57       15.58     33.09 o 
  -6   9   4      275.55      372.09     84.39 o 
  -5   9   4      165.43      114.05     67.05 o 
  -4   9   4     1573.52     1547.88     88.83 o 
  -3   9   4      410.29      405.23     66.31 o 
  -2   9   4      457.95      389.20     56.01 o 
  -1   9   4      437.18      441.49     48.32 o 
   0   9   4        0.03        0.60     23.67 o 
   1   9   4      109.74      177.67     31.79 o 
   2   9   4      390.70      423.89     41.77 o 
   3   9   4       38.98       65.01     27.35 o 
   4   9   4      420.67      328.42     44.48 o 
   5   9   4       93.86      181.24     44.21 o 
   6   9   4      216.26      156.53     46.98 o 
   7   9   4        0.35        6.70     57.44 o 
  -6  10   4      149.77      134.49     69.23 o 
  -5  10   4      265.35      238.59     53.98 o 
  -4  10   4       27.69       60.25     49.14 o 
  -3  10   4       56.14       72.59     50.17 o 
  -2  10   4      275.76      255.58     59.43 o 
  -1  10   4       21.02       43.95     29.44 o 
   0  10   4      751.22      824.35     93.57 o 
   1  10   4        0.26       33.22     28.63 o 
   2  10   4      412.67      434.65     44.69 o 
   3  10   4       47.44       43.17     41.13 o 
   4  10   4      102.69       64.14     59.80 o 
   6  10   4       93.69       91.56     67.00 o 
  -1  11   4      106.83       90.57     54.59 o 
   0  11   4        3.60       42.81     32.77 o 
   1  11   4       60.43       37.30     32.47 o 
   2  11   4        0.99      -36.85     58.93 o 
 -11   0   5      228.79      286.47     54.84 o 
  -9   0   5      709.81      636.63     44.40 o 
  -7   0   5     6623.10     6561.94    312.65 o 
  -5   0   5       46.48       64.43      9.37 o 
  -3   0   5     2028.79     2580.68     49.25 o 
  -1   0   5      160.84      154.22      9.18 o 
   1   0   5    10984.69    10836.25    191.31 o 
   3   0   5    20090.94    21300.31    214.99 o 
   5   0   5    10555.61    10559.32    122.99 o 
   7   0   5     1811.51     1730.69     44.49 o 
   9   0   5     1912.23     2069.98     70.33 o 
 -12   1   5       65.96      107.19     47.77 o 
 -11   1   5       48.16       33.04     23.46 o 
 -10   1   5      457.46      474.39     35.20 o 
  -9   1   5      603.20      568.18     33.90 o 
  -8   1   5       23.53       39.73     23.64 o 
  -7   1   5       53.84       49.75     11.97 o 
  -6   1   5      145.38      172.30     13.15 o 
  -5   1   5      308.72      388.06     27.68 o 
  -4   1   5     5639.61     5759.15    112.31 o 
  -3   1   5     1053.73     1021.64     22.08 o 
  -2   1   5    13223.25    12609.85    139.82 o 
  -1   1   5     2614.03     2461.36     44.42 o 
   0   1   5     9097.90     9457.25    118.56 o 
   1   1   5    37397.03    39848.15    404.77 o 
   2   1   5    15089.22    14521.41    114.33 o 
   3   1   5     8368.91     8112.49     73.01 o 
   4   1   5      258.12      263.07     10.55 o 
   5   1   5     4792.23     4576.35     58.45 o 
   6   1   5       84.55       90.61     13.89 o 
   7   1   5      521.67      554.14     19.28 o 
   8   1   5      753.07      777.48     36.55 o 
   9   1   5      289.06      295.02     31.70 o 
  10   1   5      935.69      970.44     58.30 o 
  11   1   5      133.77      220.71     60.17 o 
  12   1   5       25.72       45.78     51.74 o 
 -12   2   5       40.57       53.36     35.55 o 
 -11   2   5       38.21      -20.39     28.00 o 
 -10   2   5       53.78       64.81     21.84 o 
  -9   2   5      241.06      238.72     25.84 o 
  -8   2   5       59.48       81.11     17.52 o 
  -7   2   5      613.44      717.54     26.02 o 
  -6   2   5     1822.01     1748.95     37.67 o 
  -5   2   5     1447.57     1562.57     31.29 o 
  -4   2   5    14825.31    14627.65    171.29 o 
  -3   2   5    17023.79    17340.44    174.90 o 
  -2   2   5     2004.65     2013.50     28.77 o 
  -1   2   5      240.49      198.45      8.93 o 
   0   2   5     4832.39     4826.50     62.70 o 
   1   2   5    21536.94    20842.19    209.07 o 
   2   2   5     1982.28     1898.86     35.07 o 
   3   2   5     1294.46     1231.55     26.29 o 
   4   2   5     1580.59     1329.68     20.91 o 
   5   2   5     2007.73     2030.22     28.69 o 
   6   2   5     2025.58     2025.90     30.98 o 
   7   2   5     2193.37     2275.82     47.28 o 
   8   2   5      105.94       84.26     24.26 o 
   9   2   5       85.10       96.09     29.42 o 
  10   2   5      507.61      553.09     51.10 o 
  11   2   5        0.08       -0.52     31.11 o 
  12   2   5      101.92       83.75     60.67 o 
 -12   3   5        4.84       57.91     36.00 o 
 -11   3   5        8.65       24.47     30.57 o 
 -10   3   5        4.70       34.57     28.56 o 
  -9   3   5      914.54      926.62     40.85 o 
  -8   3   5       83.31       72.97     24.89 o 
  -7   3   5     3817.35     3817.43     62.78 o 
  -6   3   5      192.22      192.78     15.28 o 
  -5   3   5    10140.79    10584.04    105.27 o 
  -4   3   5     2709.27     2695.05     37.78 o 
  -3   3   5     1154.21     1093.24     22.30 o 
  -2   3   5       82.81       82.28      8.64 o 
  -1   3   5     3989.86     3951.51     60.21 o 
   0   3   5       76.82       67.43      9.87 o 
   1   3   5     6388.24     5989.03     70.69 o 
   2   3   5        4.52       10.08     10.93 o 
   3   3   5     5915.01     5627.73     63.62 o 
   4   3   5      313.78      397.91     14.25 o 
   5   3   5     1431.56     1485.56     27.33 o 
   6   3   5      837.93      954.58     28.45 o 
   7   3   5      151.24      128.61     21.45 o 
   8   3   5        0.51      -17.41     17.41 o 
   9   3   5     1065.65     1226.15     97.27 o 
  10   3   5       96.03      104.36     34.83 o 
  11   3   5      122.63      168.69     41.06 o 
  12   3   5       29.82       40.36     37.52 o 
 -11   4   5       28.00        5.58     53.85 o 
 -10   4   5       20.91       -1.55     27.00 o 
  -9   4   5      878.43      757.69     56.51 o 
  -8   4   5      366.01      403.60     37.41 o 
  -7   4   5        0.85        3.90     12.44 o 
  -6   4   5     3194.42     3218.41     53.17 o 
  -5   4   5      998.05      996.11     30.60 o 
  -4   4   5      130.63      139.86     11.85 o 
  -3   4   5    16673.82    16638.93    154.59 o 
  -2   4   5     2625.20     2635.59     40.75 o 
  -1   4   5     2915.56     2797.89     39.18 o 
   0   4   5     1125.61     1143.89     31.14 o 
   1   4   5     1644.21     1392.99     38.74 o 
   2   4   5     2580.47     2758.99     47.80 o 
   3   4   5     3585.84     3769.92     69.28 o 
   4   4   5     1708.93     1539.78     31.36 o 
   5   4   5      574.76      597.17     25.10 o 
   6   4   5      640.69      535.13     33.14 o 
   7   4   5      793.40      860.44     41.58 o 
   8   4   5        1.07        4.90     24.32 o 
   9   4   5        1.31       -4.76     21.65 o 
  10   4   5      250.45      223.23     47.64 o 
  11   4   5       42.15       47.77     36.46 o 
 -11   5   5      121.07       70.82     38.45 o 
 -10   5   5      485.67      312.80     46.08 o 
  -9   5   5        2.15       16.96     26.90 o 
  -8   5   5      483.32      505.82     39.66 o 
  -7   5   5      390.05      374.69     23.78 o 
  -6   5   5      442.06      507.25     27.14 o 
  -5   5   5       33.48       35.80     14.45 o 
  -4   5   5     2843.05     2840.80     47.16 o 
  -3   5   5      733.37      663.47     33.74 o 
  -2   5   5     3389.41     3281.83     58.20 o 
  -1   5   5     5188.34     5630.64     78.78 o 
   0   5   5      175.63      228.08     15.88 o 
   1   5   5     1573.90     1626.51     38.08 o 
   2   5   5        7.41       12.67     10.50 o 
   3   5   5     2518.70     2605.14     50.78 o 
   4   5   5     1332.68     1389.02     43.46 o 
   5   5   5      632.23      720.14     34.68 o 
   6   5   5     1097.34     1266.39     61.52 o 
   7   5   5        2.46       -9.97     18.90 o 
   8   5   5     1366.32     1256.04     66.42 o 
   9   5   5       11.70      -16.80     23.19 o 
  10   5   5        0.43      -31.31     31.31 o 
  11   5   5       58.99       28.47     37.98 o 
 -10   6   5        1.23       31.58     39.64 o 
  -9   6   5      265.86      263.31     36.33 o 
  -8   6   5        4.83        6.11     21.36 o 
  -7   6   5       30.92       48.12     19.18 o 
  -6   6   5      661.42      639.45     29.69 o 
  -5   6   5      163.90      190.85     37.78 o 
  -4   6   5      425.72      494.11     29.28 o 
  -3   6   5     1942.43     1848.84     57.61 o 
  -2   6   5       11.11       54.43     18.08 o 
  -1   6   5     2909.06     3189.93     77.18 o 
   0   6   5     1449.22     1417.41     42.10 o 
   1   6   5      250.40      259.83     21.01 o 
   2   6   5      170.32      155.21     18.60 o 
   3   6   5      240.07      250.43     25.75 o 
   4   6   5      208.35      246.14     32.02 o 
   5   6   5     1098.48     1132.00     59.02 o 
   6   6   5       18.60       35.21     27.48 o 
   7   6   5     1742.01     1656.29     76.16 o 
   8   6   5       75.55      154.01     38.17 o 
   9   6   5      380.27      449.62     55.71 o 
  10   6   5      219.64      139.70     65.63 o 
 -10   7   5        3.92      -31.20     31.20 o 
  -9   7   5        5.99       18.36     28.47 o 
  -8   7   5       18.50       15.26     24.10 o 
  -7   7   5      129.62      119.16     25.49 o 
  -6   7   5       22.53       11.67     19.75 o 
  -5   7   5       38.11       -7.17     23.29 o 
  -4   7   5      142.68       85.52     20.95 o 
  -3   7   5      985.97      931.44     40.02 o 
  -2   7   5     1965.72     1964.79     53.00 o 
  -1   7   5      161.15      159.01     27.29 o 
   0   7   5     2129.10     1928.19     70.87 o 
   1   7   5     2537.66     2441.49     72.70 o 
   2   7   5      453.19      524.30     30.91 o 
   3   7   5     1500.31     1467.27     51.79 o 
   4   7   5      743.11      759.30     47.90 o 
   5   7   5       77.00      112.41     33.10 o 
   6   7   5      577.13      556.70     53.94 o 
   7   7   5       10.06       10.92     30.43 o 
   8   7   5      183.35      199.83     83.37 o 
   9   7   5       10.35       38.60     36.40 o 
  -9   8   5       46.71      174.56     75.18 o 
  -8   8   5      340.47      216.27     50.14 o 
  -7   8   5        0.21       37.75     31.21 o 
  -6   8   5      295.30      290.05     42.41 o 
  -5   8   5      184.63      183.74     37.23 o 
  -4   8   5      176.44      143.55     54.65 o 
  -3   8   5        8.48       15.19     19.11 o 
  -2   8   5      228.95      249.84     24.97 o 
  -1   8   5        2.68       48.96     22.75 o 
   0   8   5       93.75       90.81     25.02 o 
   1   8   5        2.69       24.90     21.36 o 
   2   8   5      802.29      866.44     39.41 o 
   3   8   5       58.88       20.98     19.00 o 
   4   8   5       41.89       36.26     30.78 o 
   5   8   5      153.11      134.90     37.62 o 
   6   8   5       11.54      -12.10     31.06 o 
   7   8   5        0.22       11.91     34.38 o 
   8   8   5        0.99       -9.71     36.09 o 
   9   8   5       11.55      -17.99     53.60 o 
  -7   9   5      658.15      524.77    120.08 o 
  -6   9   5        1.57       28.15     31.84 o 
  -5   9   5      245.32      330.47     47.00 o 
  -4   9   5      266.66      293.76     64.30 o 
  -3   9   5      170.00      207.44     40.35 o 
  -2   9   5       23.63       28.73     20.84 o 
  -1   9   5       53.19       22.12     25.08 o 
   0   9   5        5.19        8.96     24.51 o 
   1   9   5      253.72      280.80     35.62 o 
   2   9   5        3.31       11.56     24.21 o 
   3   9   5     1138.83     1219.30     56.86 o 
   4   9   5       24.34       20.57     33.48 o 
   5   9   5       77.53       15.33     36.01 o 
   6   9   5        8.20       40.59     38.16 o 
   7   9   5        3.41        7.82     59.18 o 
  -6  10   5       77.10       18.11     59.18 o 
  -5  10   5       47.26       37.84     57.44 o 
  -4  10   5      264.14      244.02     47.72 o 
  -3  10   5      185.40      148.58     66.36 o 
  -2  10   5       32.61      -16.50     43.05 o 
  -1  10   5      560.90      686.22     50.78 o 
   0  10   5       35.30       56.34     29.33 o 
   1  10   5        0.95        3.15     26.98 o 
   2  10   5      563.71      487.34     67.93 o 
   3  10   5        4.14       27.33     37.33 o 
   4  10   5       58.25       52.11     49.50 o 
   6  10   5        9.50       16.13     57.57 o 
  -1  11   5        1.64      -17.37     47.52 o 
   0  11   5      444.47      306.21     60.50 o 
   1  11   5        0.75       -4.11     29.38 o 
   2  11   5        8.85      -47.27     55.95 o 
 -12   0   6       48.17       20.35     41.07 o 
 -10   0   6     1184.36     1313.62     80.77 o 
  -8   0   6     2155.75     2150.86     65.20 o 
  -6   0   6     2680.51     2659.97     76.06 o 
  -4   0   6    32572.80    32069.99    588.45 o 
  -2   0   6     8512.80     8909.26    110.64 o 
   0   0   6    20831.96    22489.73    372.82 o 
   2   0   6    13388.75    13249.06    169.01 o 
   4   0   6     1902.86     2014.57     38.46 o 
   6   0   6    27059.17    27329.28    280.05 o 
   8   0   6      304.21      295.84     45.66 o 
  10   0   6      394.66      423.94     66.13 o 
 -12   1   6       14.58        2.36     37.84 o 
 -11   1   6      407.49      432.09     43.28 o 
 -10   1   6       11.12      -18.68     21.63 o 
  -9   1   6      170.88      186.24     23.81 o 
  -8   1   6       55.23       55.03     14.08 o 
  -7   1   6        5.21        2.74      9.50 o 
  -6   1   6     5924.96     5601.79     62.87 o 
  -5   1   6    14291.97    14268.40    112.12 o 
  -4   1   6    13765.59    14873.68    154.27 o 
  -3   1   6     1983.10     1650.78     44.90 o 
  -2   1   6     3719.95     3503.31     44.92 o 
  -1   1   6     4556.41     4679.10     55.17 o 
   0   1   6      536.77      543.24     16.05 o 
   1   1   6     2384.98     2439.76     35.23 o 
   2   1   6     8281.95     7895.68     77.95 o 
   3   1   6      489.66      448.26     13.66 o 
   4   1   6    11137.23    11697.18     99.81 o 
   5   1   6    11437.11    11338.30    108.61 o 
   6   1   6       91.06       73.35     12.55 o 
   7   1   6      455.88      525.31     26.22 o 
   8   1   6     4906.51     4672.49     72.84 o 
   9   1   6       13.15       27.20     38.40 o 
  10   1   6        3.18       67.42     73.14 o 
  11   1   6      249.68      208.68     59.55 o 
  12   1   6       20.06       -8.68     51.36 o 
 -12   2   6       89.56       17.98     34.94 o 
 -11   2   6      417.48      334.82     67.86 o 
 -10   2   6      161.74      227.91     28.54 o 
  -9   2   6      357.49      474.53     56.52 o 
  -8   2   6      484.23      485.82     29.72 o 
  -7   2   6     4434.53     4557.66     69.89 o 
  -6   2   6      103.55      139.61     14.97 o 
  -5   2   6       70.62      107.89     10.37 o 
  -4   2   6      354.51      323.41     24.67 o 
  -3   2   6       44.55       16.52     13.19 o 
  -2   2   6     8645.32     8626.35     99.89 o 
  -1   2   6     1963.69     1919.88     27.12 o 
   0   2   6     3492.81     3515.13     59.74 o 
   1   2   6      355.87      377.36     24.34 o 
   2   2   6     3715.13     3729.27     54.52 o 
   3   2   6     3689.36     3958.32     52.16 o 
   4   2   6     8770.35     9276.76     76.40 o 
   5   2   6       65.55       66.02      7.96 o 
   6   2   6      145.50      157.42     12.27 o 
   7   2   6       30.85      111.77     16.35 o 
   8   2   6      893.22      848.79     32.91 o 
   9   2   6      999.14     1151.73     88.21 o 
  10   2   6        5.36        1.84     27.74 o 
  11   2   6        4.68        4.07     31.75 o 
  12   2   6        1.08       29.53     51.49 o 
 -12   3   6        4.16      -22.38     31.50 o 
 -11   3   6        2.42        2.68     27.38 o 
 -10   3   6      273.96      200.30     38.20 o 
  -9   3   6      564.14      520.42     48.84 o 
  -8   3   6     1942.68     1981.27     53.80 o 
  -7   3   6      281.48      277.99     22.96 o 
  -6   3   6     1121.02     1097.58     28.69 o 
  -5   3   6     1253.20     1332.30     36.87 o 
  -4   3   6       46.21       73.54     11.01 o 
  -3   3   6       12.31       14.91      6.07 o 
  -2   3   6     8280.53     8507.16    123.33 o 
  -1   3   6     2488.14     2631.79     86.29 o 
   0   3   6    13834.07    14285.91    180.19 o 
   1   3   6     5398.09     5728.96     77.18 o 
   2   3   6     2352.96     2263.51     43.52 o 
   3   3   6        8.70        0.84      8.37 o 
   4   3   6       54.45       45.88      8.24 o 
   5   3   6     1667.27     1612.36     28.45 o 
   6   3   6      840.67      836.47     27.81 o 
   7   3   6        9.69       -8.03     15.52 o 
   8   3   6     1012.04     1089.11     44.43 o 
   9   3   6       26.52       47.54     22.01 o 
  10   3   6      337.22      411.31     49.35 o 
  11   3   6       17.58       19.91     33.51 o 
  12   3   6        3.73      -34.74     49.75 o 
 -11   4   6       51.28       55.93     32.58 o 
 -10   4   6      180.21      204.60     39.13 o 
  -9   4   6     1113.96      991.06     85.92 o 
  -8   4   6       29.39       45.24     16.07 o 
  -7   4   6      151.27      169.03     17.32 o 
  -6   4   6     2482.62     2553.54     47.14 o 
  -5   4   6       95.33      123.83     15.59 o 
  -4   4   6      567.82      673.79     25.55 o 
  -3   4   6      158.44      222.64     14.21 o 
  -2   4   6      657.62      662.86     20.03 o 
  -1   4   6       43.87       77.81     13.64 o 
   0   4   6     5643.95     5703.76     71.11 o 
   1   4   6    29156.92    28866.62    275.76 o 
   2   4   6      106.95      132.86     13.31 o 
   3   4   6      482.31      478.33     18.01 o 
   4   4   6      444.92      519.83     21.06 o 
   5   4   6      155.91      205.43     20.50 o 
   6   4   6      518.82      580.12     34.27 o 
   7   4   6     1014.10      993.86     55.34 o 
   8   4   6      266.88      253.48     43.46 o 
   9   4   6       48.67       59.08     23.91 o 
  10   4   6        0.32       -7.80     31.65 o 
  11   4   6      314.84      237.91     47.82 o 
 -11   5   6       36.44      103.35     39.59 o 
 -10   5   6        1.65       23.05     32.07 o 
  -9   5   6       45.03       68.33     32.08 o 
  -8   5   6      183.27      205.60     30.74 o 
  -7   5   6      922.43      917.24     68.10 o 
  -6   5   6     1413.26     1459.06     44.39 o 
  -5   5   6     1087.86     1023.50     35.56 o 
  -4   5   6      139.46      143.16     22.46 o 
  -3   5   6     2726.08     2708.42     45.88 o 
  -2   5   6       22.74       16.90     12.39 o 
  -1   5   6       11.72       39.52     28.11 o 
   0   5   6      299.29      332.63     39.90 o 
   1   5   6      107.91      108.53     14.79 o 
   2   5   6      687.13      727.80     30.00 o 
   3   5   6     2198.88     2378.50     43.33 o 
   4   5   6     1220.41     1283.43     41.63 o 
   5   5   6     1944.56     1871.52     51.76 o 
   6   5   6       62.24      151.14     31.90 o 
   7   5   6      668.65      698.64     81.70 o 
   8   5   6       38.39       53.17     31.74 o 
   9   5   6        3.82       -0.69     24.08 o 
  10   5   6       33.91        3.42     31.95 o 
  11   5   6      102.50       24.57     55.71 o 
 -10   6   6       96.59      114.02     39.31 o 
  -9   6   6       69.71       36.19     30.84 o 
  -8   6   6      208.09      171.15     31.25 o 
  -7   6   6        4.65       13.92     17.39 o 
  -6   6   6      582.83      595.25     29.48 o 
  -5   6   6       80.43       83.82     22.75 o 
  -4   6   6     2988.51     2918.70     63.00 o 
  -3   6   6      308.46      335.39     20.69 o 
  -2   6   6     2613.95     2453.47     85.55 o 
  -1   6   6       52.92       78.89     22.07 o 
   0   6   6      209.30      259.67     20.08 o 
   1   6   6       27.21       36.74     16.64 o 
   2   6   6      862.83      924.56     55.35 o 
   3   6   6      387.17      473.02     33.70 o 
   4   6   6     3253.65     3235.02     71.81 o 
   5   6   6      389.51      326.39     43.67 o 
   6   6   6      941.70     1148.91     63.31 o 
   7   6   6       79.52       47.77     40.20 o 
   8   6   6       63.51       56.25     51.86 o 
   9   6   6       29.69       65.77     38.62 o 
  10   6   6      142.58      109.66     42.87 o 
 -10   7   6       22.73      -32.58     32.58 o 
  -9   7   6       20.02      -20.51     24.22 o 
  -8   7   6      903.52      757.22    218.23 o 
  -7   7   6       62.17       79.74     25.27 o 
  -6   7   6      472.65      527.13     37.66 o 
  -5   7   6      124.26       67.02     24.13 o 
  -4   7   6       46.12       38.74     26.61 o 
  -3   7   6     1002.23      926.30     37.03 o 
  -2   7   6      312.21      297.12     28.06 o 
  -1   7   6       35.94       64.61     20.87 o 
   0   7   6        8.05       57.21     20.40 o 
   1   7   6     1134.83     1140.85     38.31 o 
   2   7   6     3746.87     3708.72     70.70 o 
   3   7   6     1531.19     1510.66     57.03 o 
   4   7   6      195.82      203.41     39.05 o 
   5   7   6       35.21       44.32     29.56 o 
   6   7   6       13.00      -26.39     26.39 o 
   7   7   6      137.44      154.01     40.30 o 
   8   7   6      338.65      369.32     52.56 o 
   9   7   6        5.56      -23.58     36.85 o 
  -9   8   6      123.68       78.66     70.10 o 
  -8   8   6        0.04       11.66     46.03 o 
  -7   8   6      145.39      153.17     38.56 o 
  -6   8   6        6.68       31.02     30.72 o 
  -5   8   6      267.63      201.47     40.77 o 
  -4   8   6       24.47       12.33     20.52 o 
  -3   8   6       25.60       20.75     37.16 o 
  -2   8   6      607.19      755.09     45.58 o 
  -1   8   6     2877.28     2597.28    113.40 o 
   0   8   6        0.05       27.66     21.13 o 
   1   8   6      361.24      376.63     35.01 o 
   2   8   6     1620.30     1524.87     57.93 o 
   3   8   6        9.15        5.10     17.95 o 
   4   8   6      126.90      181.44     47.77 o 
   5   8   6      295.47      301.42     47.17 o 
   6   8   6       49.67       50.29     36.26 o 
   7   8   6       20.04       37.23     37.11 o 
   8   8   6        4.00      -24.90     36.03 o 
  -7   9   6        1.60       43.50     36.43 o 
  -6   9   6       25.51       46.49     34.73 o 
  -5   9   6      152.93      212.45     42.24 o 
  -4   9   6        8.97       -1.19     26.00 o 
  -3   9   6       49.76       40.64     30.80 o 
  -2   9   6      222.24      189.54     31.37 o 
  -1   9   6       49.58       49.63     25.85 o 
   0   9   6      977.44     1153.08     62.46 o 
   1   9   6     1167.11     1038.67     72.23 o 
   2   9   6      257.66      289.41     38.70 o 
   3   9   6        0.78       40.38     25.93 o 
   4   9   6       78.40       51.83     35.18 o 
   5   9   6       40.78       11.19     35.88 o 
   6   9   6      156.60      150.72     69.73 o 
   7   9   6        0.22       15.88     60.42 o 
  -6  10   6        2.49       16.50     58.31 o 
  -5  10   6      151.16      135.98     63.77 o 
  -4  10   6       19.54       49.95     38.04 o 
  -3  10   6        3.29      -27.92     39.83 o 
  -2  10   6      185.44      236.72     60.05 o 
  -1  10   6      406.13      515.40     46.47 o 
   0  10   6      138.71      118.13     33.08 o 
   1  10   6       65.34       90.57     31.04 o 
   2  10   6      616.44      555.66    109.93 o 
   3  10   6      144.19      121.96     58.19 o 
   4  10   6      543.34      360.66     74.56 o 
   6  10   6      176.28      184.86     75.31 o 
  -1  11   6      189.30      271.58     68.24 o 
   0  11   6        2.21       55.00     32.65 o 
   1  11   6       62.43       64.56     34.26 o 
   2  11   6        0.52       64.14     50.00 o 
 -11   0   7        2.05      -29.90     29.90 o 
  -9   0   7       23.25       77.57     27.85 o 
  -7   0   7     6420.10     6426.02    118.22 o 
  -5   0   7      782.81      718.36     21.03 o 
  -3   0   7     3588.54     3366.68     51.81 o 
  -1   0   7    20654.12    22109.52    534.91 o 
   1   0   7    44295.67    44282.88    510.01 o 
   3   0   7    39676.45    40462.09    380.82 o 
   5   0   7    11653.13    12029.86    137.80 o 
   7   0   7      493.84      540.82     27.31 o 
   9   0   7     2439.83     2391.14    116.37 o 
  11   0   7      172.02      134.36     53.47 o 
 -12   1   7       51.68       23.94     42.31 o 
 -11   1   7      217.35      378.85     42.46 o 
 -10   1   7       39.61       16.68     18.43 o 
  -9   1   7      354.30      375.15     29.85 o 
  -8   1   7      721.92      813.57     37.39 o 
  -7   1   7        9.22       30.62     10.59 o 
  -6   1   7     4278.54     4112.76     72.14 o 
  -5   1   7      607.71      720.51     24.40 o 
  -4   1   7     3179.87     3345.68     49.04 o 
  -3   1   7     1531.15     1513.81     28.21 o 
  -2   1   7    11859.88    11984.02    121.48 o 
  -1   1   7    19941.29    20736.47    170.03 o 
   0   1   7     2601.47     2466.91     41.45 o 
   1   1   7     4958.68     5171.11     62.13 o 
   2   1   7     5305.68     5536.25     69.48 o 
   3   1   7    14062.48    13910.28    115.23 o 
   4   1   7     1587.16     1591.60     23.58 o 
   5   1   7     6803.38     7184.73     66.69 o 
   6   1   7      238.49      237.83     21.46 o 
   7   1   7     2983.77     3129.06     43.05 o 
   8   1   7      450.07      624.89     36.13 o 
   9   1   7      504.26      456.92     34.15 o 
  10   1   7      141.11       14.52     41.19 o 
  11   1   7      340.75      194.29     58.19 o 
  12   1   7      203.43      148.14     65.76 o 
 -12   2   7      237.42      229.87     45.76 o 
 -11   2   7      212.67      221.28     69.35 o 
 -10   2   7     1377.43     1360.96     62.99 o 
  -9   2   7      356.29      408.93     31.11 o 
  -8   2   7       30.53       61.48     16.57 o 
  -7   2   7       21.99       82.70     13.14 o 
  -6   2   7      255.61      305.26     16.28 o 
  -5   2   7     3036.40     2794.94     42.98 o 
  -4   2   7     2835.88     2735.31     46.24 o 
  -3   2   7      692.90      770.36     22.17 o 
  -2   2   7    10804.14    10221.45     94.16 o 
  -1   2   7    23480.72    22668.71    189.39 o 
   0   2   7    24255.86    24053.18    235.66 o 
   1   2   7    10810.92    10749.91    138.94 o 
   2   2   7      138.47      102.46     10.61 o 
   3   2   7      461.84      557.21     20.86 o 
   4   2   7     3865.97     3655.43     38.98 o 
   5   2   7     1498.68     1504.59     29.25 o 
   6   2   7     2131.22     2108.62     33.11 o 
   7   2   7      422.00      439.44     43.46 o 
   8   2   7       16.68       19.95     15.54 o 
   9   2   7       39.65       63.32     29.12 o 
  10   2   7       21.15      -26.42     39.39 o 
  11   2   7      517.76      610.66     85.98 o 
  12   2   7       57.45       57.82     54.34 o 
 -12   3   7        6.06       46.22     34.74 o 
 -11   3   7      212.97      213.44     40.39 o 
 -10   3   7      195.24      175.01     37.67 o 
  -9   3   7      525.44      512.20     34.12 o 
  -8   3   7      443.24      469.05     30.19 o 
  -7   3   7      628.89      614.05     40.88 o 
  -6   3   7      282.24      310.68     23.28 o 
  -5   3   7      447.84      442.49     21.81 o 
  -4   3   7      571.40      458.00     33.99 o 
  -3   3   7      713.42      638.98     33.28 o 
  -2   3   7     1183.83     1104.32     21.19 o 
  -1   3   7     3292.29     3093.35     43.84 o 
   0   3   7      505.43      569.47     14.57 o 
   1   3   7     6662.45     6866.93     88.08 o 
   2   3   7      701.15      682.03     26.94 o 
   3   3   7       60.34       75.47     12.10 o 
   4   3   7      679.94      779.98     19.63 o 
   5   3   7     1319.34     1393.23     33.39 o 
   6   3   7      354.42      350.91     20.97 o 
   7   3   7      330.28      319.01     30.92 o 
   8   3   7      328.98      317.00     30.08 o 
   9   3   7        3.68        2.13     25.01 o 
  10   3   7       75.32       42.64     32.28 o 
  11   3   7       24.50       26.64     33.71 o 
  12   3   7       22.83       48.01     57.94 o 
 -11   4   7       50.58       98.31     36.04 o 
 -10   4   7      412.06      446.43    119.60 o 
  -9   4   7       25.93       52.93     29.39 o 
  -8   4   7     1499.16     1415.49     41.91 o 
  -7   4   7     1628.66     1545.21     38.13 o 
  -6   4   7      242.85      233.13     21.39 o 
  -5   4   7     2602.31     2718.27     54.67 o 
  -4   4   7      333.17      388.69     22.04 o 
  -3   4   7      608.47      650.82     21.53 o 
  -2   4   7      512.78      490.34     18.70 o 
  -1   4   7       92.07       49.48      7.74 o 
   0   4   7     3984.05     4266.74     58.73 o 
   1   4   7     2479.94     2427.72     61.89 o 
   2   4   7     1842.93     1734.92     41.86 o 
   3   4   7     3549.60     3285.66     47.35 o 
   4   4   7     2304.37     2167.91     50.46 o 
   5   4   7      223.28      223.93     20.98 o 
   6   4   7       58.64       47.14     18.03 o 
   7   4   7       71.84       89.78     22.47 o 
   8   4   7     1057.57     1054.77     50.99 o 
   9   4   7       45.07       42.08     23.80 o 
  10   4   7      263.00      211.47     42.78 o 
  11   4   7       44.31       50.60     38.29 o 
 -11   5   7       21.15       23.69     36.14 o 
 -10   5   7       12.74        6.51     31.49 o 
  -9   5   7       59.30       52.18     30.67 o 
  -8   5   7      345.03      352.39     40.96 o 
  -7   5   7     1218.84     1209.15     36.71 o 
  -6   5   7      170.14      206.56     19.50 o 
  -5   5   7      656.38      637.69     30.10 o 
  -4   5   7        6.13        1.34     10.72 o 
  -3   5   7     4462.06     4355.79     73.73 o 
  -2   5   7      475.90      455.27     27.38 o 
  -1   5   7     3496.61     3453.53     59.42 o 
   0   5   7      274.31      229.66     16.75 o 
   1   5   7      166.63      220.00     17.57 o 
   2   5   7     2821.28     2757.08     52.19 o 
   3   5   7        0.63       17.83     13.14 o 
   4   5   7     3700.99     3836.78     74.68 o 
   5   5   7      392.49      473.65     30.47 o 
   6   5   7      415.49      407.59     42.84 o 
   7   5   7     1238.71     1106.59     83.87 o 
   8   5   7       11.66       -2.18     27.57 o 
   9   5   7       54.41       76.51     34.90 o 
  10   5   7      265.26      221.46     68.86 o 
  11   5   7       14.56      -28.16     50.12 o 
 -10   6   7        0.57       27.60     77.23 o 
  -9   6   7       42.85       34.99     38.40 o 
  -8   6   7       36.21       50.06     25.56 o 
  -7   6   7       35.83       82.33     21.74 o 
  -6   6   7        2.45       21.67     13.95 o 
  -5   6   7      550.32      561.68     32.07 o 
  -4   6   7      198.99      209.68     22.05 o 
  -3   6   7      373.62      512.62     25.72 o 
  -2   6   7      150.02      184.89     21.45 o 
  -1   6   7     2125.37     2327.39     71.60 o 
   0   6   7      564.04      530.87     25.44 o 
   1   6   7      736.00      683.98     31.62 o 
   2   6   7     1662.38     1662.45     43.38 o 
   3   6   7     1034.07     1101.98     43.65 o 
   4   6   7      811.79      820.75     39.03 o 
   5   6   7      493.69      611.59     36.54 o 
   6   6   7       94.50      130.04     57.38 o 
   7   6   7       24.22       -8.44     29.25 o 
   8   6   7        8.17        1.31     29.53 o 
   9   6   7      460.61      413.24     54.92 o 
  10   6   7        0.76      -25.43     34.85 o 
 -10   7   7       11.61       10.69     36.25 o 
  -9   7   7      162.64      155.49     43.39 o 
  -8   7   7      205.61      167.73     30.69 o 
  -7   7   7      130.53      160.35     28.44 o 
  -6   7   7      750.72      853.20     44.66 o 
  -5   7   7       66.53       23.34     15.98 o 
  -4   7   7      955.19      996.00     50.28 o 
  -3   7   7      318.94      291.37     32.56 o 
  -2   7   7       35.57       57.73     16.81 o 
  -1   7   7      223.39      204.62     26.51 o 
   0   7   7     1604.04     1539.39     53.13 o 
   1   7   7     2010.31     1880.52     48.24 o 
   2   7   7     1691.42     1721.23     47.82 o 
   3   7   7        0.70       39.93     18.90 o 
   4   7   7       72.55      101.92     23.35 o 
   5   7   7      313.77      387.16     49.13 o 
   6   7   7       61.28       48.96     31.68 o 
   7   7   7      356.74      338.21     55.40 o 
   8   7   7      152.85      224.46     46.59 o 
   9   7   7      134.17      111.30     44.04 o 
  -9   8   7        9.02      -23.29     34.54 o 
  -8   8   7      212.21      179.65     65.85 o 
  -7   8   7      184.67      151.21     38.41 o 
  -6   8   7       83.68       78.25     31.95 o 
  -5   8   7       57.08      105.58     26.57 o 
  -4   8   7      301.52      276.60     31.75 o 
  -3   8   7      211.85      193.80     33.90 o 
  -2   8   7     1467.23     1513.34     91.48 o 
  -1   8   7       38.88      112.12     26.51 o 
   0   8   7      102.01      164.90     27.76 o 
   1   8   7      198.34      221.63     30.70 o 
   2   8   7        6.01       25.98     22.57 o 
   3   8   7      292.62      266.27     31.24 o 
   4   8   7      142.81      176.27     29.57 o 
   5   8   7      330.88      324.06     46.89 o 
   6   8   7       98.70       92.86     38.51 o 
   7   8   7       36.40       -6.63     33.11 o 
   8   8   7       54.64       44.21     39.82 o 
  -7   9   7       79.32       72.06     38.84 o 
  -6   9   7      151.65      195.65     44.43 o 
  -5   9   7       91.25       57.39     38.15 o 
  -4   9   7      112.85      107.81     36.93 o 
  -3   9   7      868.77      939.07     50.64 o 
  -2   9   7        0.43      -34.43     34.43 o 
  -1   9   7      585.42      645.10     78.00 o 
   0   9   7      692.70      556.19     44.05 o 
   1   9   7       17.48       47.41     26.18 o 
   2   9   7      244.48      251.16     34.67 o 
   3   9   7       65.95       89.46     33.80 o 
   4   9   7        4.31       21.23     34.18 o 
   5   9   7       29.31       57.11     38.17 o 
   6   9   7       16.26       32.30     38.33 o 
   7   9   7      200.69      129.90     70.47 o 
  -6  10   7       11.09        8.93     55.83 o 
  -5  10   7      252.09      182.50     70.84 o 
  -4  10   7       12.22        1.21     35.32 o 
  -3  10   7       18.49      -39.83     41.93 o 
  -2  10   7      238.22      209.44     42.10 o 
  -1  10   7        8.70       47.25     29.10 o 
   0  10   7       68.21       74.18     29.40 o 
   1  10   7      384.15      355.49     48.46 o 
   2  10   7       33.52       48.71     34.58 o 
   3  10   7      137.96      190.44     61.66 o 
   4  10   7       44.60       15.51     50.62 o 
   6  10   7       26.36       41.81     61.79 o 
  -1  11   7       24.24      132.50     58.19 o 
   0  11   7      157.60      170.49     55.88 o 
   1  11   7       35.90       40.19     37.08 o 
   2  11   7      552.77      717.85     87.96 o 
 -12   0   8       39.60       62.16     43.42 o 
 -10   0   8      963.39     1051.34     74.69 o 
  -8   0   8      289.81      252.33     42.43 o 
  -6   0   8     2114.10     2126.96     81.76 o 
  -4   0   8      127.10       99.87     17.62 o 
  -2   0   8    27655.12    28486.63    465.62 o 
   0   0   8    27074.19    27009.98    449.00 o 
   2   0   8     7621.13     8012.85    113.91 o 
   4   0   8     7842.02     8325.86     99.61 o 
   6   0   8      385.99      433.22     25.86 o 
   8   0   8     1642.80     1618.07     60.73 o 
  10   0   8     1792.25     1969.07    113.02 o 
 -12   1   8       90.39       94.88     34.51 o 
 -11   1   8       13.31       21.86     25.40 o 
 -10   1   8       55.70       19.03     19.26 o 
  -9   1   8      810.41      771.03     37.56 o 
  -8   1   8     1544.00     1504.08     57.35 o 
  -7   1   8     1114.20     1147.12     31.92 o 
  -6   1   8        5.24       27.19      8.24 o 
  -5   1   8     1209.54     1221.32     40.68 o 
  -4   1   8    14874.86    14982.04    154.65 o 
  -3   1   8    10383.36    10864.79    203.04 o 
  -2   1   8    46776.24    46973.95    427.79 o 
  -1   1   8    20089.92    20430.87    168.37 o 
   0   1   8      699.76      775.96     17.47 o 
   1   1   8    26502.46    25195.20    245.90 o 
   2   1   8     4112.17     3554.94     76.37 o 
   3   1   8      253.92      270.01     13.70 o 
   4   1   8     1189.84     1438.30     22.50 o 
   5   1   8     4845.07     4849.75     50.63 o 
   6   1   8     3136.60     3057.13     40.37 o 
   7   1   8      603.15      645.39     21.06 o 
   8   1   8       13.42       21.59     14.53 o 
   9   1   8      127.80      195.54     27.43 o 
  10   1   8       64.71       50.37     44.79 o 
  11   1   8      306.52      210.79     60.42 o 
  12   1   8      195.88      168.48     59.55 o 
 -12   2   8        5.47      -12.16     40.82 o 
 -11   2   8       83.72       44.89     25.24 o 
 -10   2   8      546.17      524.30     37.45 o 
  -9   2   8        5.99        6.50     15.58 o 
  -8   2   8     1402.99     1319.27     42.86 o 
  -7   2   8     1215.49     1195.95     32.69 o 
  -6   2   8        8.89       13.79      9.46 o 
  -5   2   8       45.84       41.45      8.71 o 
  -4   2   8     2064.71     2523.02     36.86 o 
  -3   2   8    11117.10    11298.09    123.63 o 
  -2   2   8     9801.02     9636.23     90.11 o 
  -1   2   8     1274.77     1267.57     21.63 o 
   0   2   8    17629.33    18237.02    183.42 o 
   1   2   8      236.22      252.73     13.65 o 
   2   2   8     6530.42     5996.16     78.01 o 
   3   2   8     3586.45     3705.04     92.22 o 
   4   2   8      327.51      370.82     17.45 o 
   5   2   8     1371.32     1275.84     23.01 o 
   6   2   8     1124.80     1203.42     28.49 o 
   7   2   8      803.76      797.70     25.75 o 
   8   2   8      778.75      810.32     32.63 o 
   9   2   8      173.09      158.69     49.38 o 
  10   2   8      121.93      107.21     33.61 o 
  11   2   8        0.99       44.04     47.02 o 
  12   2   8        0.33      -49.63     49.63 o 
 -12   3   8      144.70       32.31     35.83 o 
 -11   3   8        7.70       21.37     49.01 o 
 -10   3   8      202.15      220.58     29.27 o 
  -9   3   8       78.30       63.75     19.61 o 
  -8   3   8        0.03        4.26     19.53 o 
  -7   3   8      267.67      270.23     18.83 o 
  -6   3   8     2007.13     2012.71     48.22 o 
  -5   3   8      982.38     1027.50     31.00 o 
  -4   3   8     3379.84     3496.02     58.21 o 
  -3   3   8       53.47       57.77     13.04 o 
  -2   3   8     4335.10     4171.37     59.90 o 
  -1   3   8      693.64      700.77     20.75 o 
   0   3   8       17.74       43.93      6.71 o 
   1   3   8     5708.56     5613.23     76.25 o 
   2   3   8     3404.95     2921.59     61.98 o 
   3   3   8      392.22      446.59     33.15 o 
   4   3   8    10501.53    10109.60    128.37 o 
   5   3   8      173.01      190.22     16.10 o 
   6   3   8      187.21      209.38     17.84 o 
   7   3   8       95.23      139.72     22.14 o 
   8   3   8        9.99       -1.37     18.20 o 
   9   3   8      144.83       97.99     25.17 o 
  10   3   8        0.94       -4.52     28.91 o 
  11   3   8        0.73       18.33     34.95 o 
  12   3   8        1.58        1.49     54.22 o 
 -11   4   8      387.43      368.82     63.15 o 
 -10   4   8       88.19      153.03     50.81 o 
  -9   4   8      126.49      131.91     31.82 o 
  -8   4   8      234.85      294.32     24.28 o 
  -7   4   8       15.83       23.36     12.56 o 
  -6   4   8       13.25       29.94     15.77 o 
  -5   4   8     2712.02     2585.00     68.94 o 
  -4   4   8       57.24       46.91      8.61 o 
  -3   4   8     4532.24     4317.77     90.60 o 
  -2   4   8     2940.93     2922.04     66.87 o 
  -1   4   8     4005.92     3904.14     45.81 o 
   0   4   8     7347.52     7568.85     87.25 o 
   1   4   8      825.53      684.20     30.08 o 
   2   4   8     6439.12     6317.22     91.45 o 
   3   4   8     2391.27     2548.22     56.30 o 
   4   4   8     1264.89     1259.75     38.68 o 
   5   4   8      426.57      384.93     26.08 o 
   6   4   8       22.89       10.47     17.47 o 
   7   4   8       98.55       95.79     30.47 o 
   8   4   8       31.18       41.04     33.63 o 
   9   4   8       18.35        6.21     22.64 o 
  10   4   8      177.57      160.22     39.64 o 
  11   4   8       91.44       92.62     40.56 o 
 -11   5   8      125.97      136.07     41.74 o 
 -10   5   8      167.46      181.77     66.00 o 
  -9   5   8      462.77      488.81     52.23 o 
  -8   5   8       14.54       31.03     16.58 o 
  -7   5   8      500.78      606.31     29.24 o 
  -6   5   8      798.90      789.51     49.25 o 
  -5   5   8      581.98      603.52     30.01 o 
  -4   5   8     1074.18     1069.03     54.79 o 
  -3   5   8      484.22      501.55     20.32 o 
  -2   5   8      388.97      411.13     18.40 o 
  -1   5   8     1678.78     1577.66     33.61 o 
   0   5   8     1804.60     1860.09     39.01 o 
   1   5   8     3092.62     2786.31     51.00 o 
   2   5   8     1836.66     1709.61     54.27 o 
   3   5   8      270.31      342.84     39.08 o 
   4   5   8      178.63      204.48     22.11 o 
   5   5   8        4.05       42.84     16.83 o 
   6   5   8     2261.04     2379.97     91.93 o 
   7   5   8      367.73      440.13     46.44 o 
   8   5   8        9.03        5.60     28.54 o 
   9   5   8      265.11      250.14     43.51 o 
  10   5   8      276.44      265.01     71.09 o 
  11   5   8      199.55      320.59     79.90 o 
 -10   6   8       18.25       18.69     32.25 o 
  -9   6   8        7.41      -16.13     25.93 o 
  -8   6   8      526.27      461.22     53.69 o 
  -7   6   8        0.19      -14.59     15.82 o 
  -6   6   8     1233.62     1257.43     41.99 o 
  -5   6   8        4.87       20.42     15.18 o 
  -4   6   8      330.34      331.50     31.61 o 
  -3   6   8      177.00      153.77     15.32 o 
  -2   6   8     2116.97     1847.82     52.04 o 
  -1   6   8      147.07      170.69     23.39 o 
   0   6   8      815.56      868.22     30.19 o 
   1   6   8      517.77      543.39     31.39 o 
   2   6   8      642.82      634.42     29.97 o 
   3   6   8      248.96      302.79     26.87 o 
   4   6   8      766.01      845.60     47.07 o 
   5   6   8       44.11       50.60     20.08 o 
   6   6   8       99.18      121.87     35.55 o 
   7   6   8       36.90       47.91     31.76 o 
   8   6   8     1282.51     1302.58     74.24 o 
   9   6   8       38.14       30.92     35.63 o 
  10   6   8      440.54      348.69     54.13 o 
 -10   7   8       27.44       49.44     38.00 o 
  -9   7   8      141.96       95.63     43.73 o 
  -8   7   8       77.53       61.89     26.04 o 
  -7   7   8      286.02      298.69     32.63 o 
  -6   7   8      592.30      584.57     47.74 o 
  -5   7   8       34.09       41.54     17.32 o 
  -4   7   8      623.99      655.55     44.76 o 
  -3   7   8        6.40       18.58     19.20 o 
  -2   7   8     1897.11     1998.69     59.56 o 
  -1   7   8       30.42       55.75     20.96 o 
   0   7   8       61.20      107.56     37.19 o 
   1   7   8       81.08      110.08     18.69 o 
   2   7   8      288.64      215.27     23.44 o 
   3   7   8     1559.19     1609.60     53.07 o 
   4   7   8     1793.09     1876.19     76.87 o 
   5   7   8        2.80       30.82     27.70 o 
   6   7   8      364.77      457.29     51.79 o 
   7   7   8      303.40      327.06     70.16 o 
   8   7   8      224.21      233.31     47.12 o 
   9   7   8      193.40      193.48     66.62 o 
  -9   8   8       48.48       18.44     37.31 o 
  -8   8   8      260.77      317.11     38.45 o 
  -7   8   8       68.93      100.42     36.91 o 
  -6   8   8        1.39       -1.39     28.01 o 
  -5   8   8      542.96      571.90     53.43 o 
  -4   8   8      145.96      109.36     29.97 o 
  -3   8   8      802.33      827.78     53.49 o 
  -2   8   8      202.52      284.60     27.81 o 
  -1   8   8      477.23      522.62     56.83 o 
   0   8   8       28.27       22.21     21.32 o 
   1   8   8        3.33       -9.91     19.50 o 
   2   8   8      545.81      672.20     45.39 o 
   3   8   8      407.18      488.12     54.79 o 
   4   8   8      124.16      188.47     29.93 o 
   5   8   8      204.95      302.28     47.75 o 
   6   8   8      100.23       90.36     38.61 o 
   7   8   8      184.67      262.64     50.61 o 
   8   8   8        6.25       30.78     39.47 o 
  -7   9   8       15.07       -3.86     36.61 o 
  -6   9   8       37.38       48.32     35.75 o 
  -5   9   8      130.36      127.97     38.06 o 
  -4   9   8      224.20      259.78     45.53 o 
  -3   9   8       21.78       53.18     47.95 o 
  -2   9   8      204.94      244.24     40.02 o 
  -1   9   8      105.43      119.10     30.68 o 
   0   9   8      139.19      126.67     39.07 o 
   1   9   8      227.05      193.63     45.83 o 
   2   9   8        1.35       56.38     30.35 o 
   3   9   8      254.74      197.80     39.58 o 
   4   9   8       65.00       94.38     37.68 o 
   5   9   8       69.54       86.99     40.67 o 
   6   9   8      125.07       69.43     41.50 o 
   7   9   8       22.83      -50.50     55.21 o 
  -6  10   8      186.38       98.39     63.89 o 
  -5  10   8      243.36      157.56     69.23 o 
  -4  10   8       10.37       56.60     34.22 o 
  -3  10   8       49.74       56.95     47.64 o 
  -2  10   8       88.83      146.55     39.48 o 
  -1  10   8       63.33       41.19     25.45 o 
   0  10   8      246.81      253.31     37.85 o 
   1  10   8        9.47       -5.59     29.49 o 
   2  10   8      440.67      402.37     89.82 o 
   3  10   8       36.38       24.81     46.65 o 
   4  10   8       14.56       14.02     44.79 o 
   0  11   8        0.08        8.37     35.27 o 
   1  11   8      162.10      156.21     43.05 o 
   2  11   8        2.70      -45.66     45.66 o 
 -11   0   9       37.85       50.99     36.97 o 
  -9   0   9     3357.25     3260.77    125.06 o 
  -7   0   9      530.75      501.03     47.39 o 
  -5   0   9     1243.98     1297.98     32.90 o 
  -3   0   9    30441.41    30518.67    364.63 o 
  -1   0   9     3834.59     4408.83    106.08 o 
   1   0   9     8187.24     8116.21    159.18 o 
   3   0   9       75.08       53.55     12.50 o 
   5   0   9     1598.86     1832.63     40.64 o 
   7   0   9     4943.54     4995.47     82.23 o 
   9   0   9     3510.29     3401.67    141.06 o 
  11   0   9        4.17       -1.61     41.69 o 
 -12   1   9       90.97      127.17     34.25 o 
 -11   1   9       53.91       96.47     30.24 o 
 -10   1   9      435.71      394.74     33.05 o 
  -9   1   9       34.93       32.64     16.81 o 
  -8   1   9      133.96      135.43     20.08 o 
  -7   1   9      439.07      488.38     24.87 o 
  -6   1   9       18.03        9.05      8.34 o 
  -5   1   9     4195.44     4055.68     76.05 o 
  -4   1   9     3470.80     3288.47     50.40 o 
  -3   1   9       78.80       93.56      9.23 o 
  -2   1   9     1148.37     1044.35     19.87 o 
  -1   1   9       91.10       89.58      7.97 o 
   0   1   9     4842.79     5015.81     60.60 o 
   1   1   9     8459.02     8843.93     98.65 o 
   2   1   9      155.11      188.02     12.75 o 
   3   1   9     4610.61     3970.08     52.10 o 
   4   1   9     1755.87     1894.82     27.98 o 
   5   1   9     2897.36     3078.42     38.29 o 
   6   1   9     3569.07     3701.96     45.66 o 
   7   1   9     2958.79     2965.82     48.09 o 
   8   1   9       62.22       82.54     18.15 o 
   9   1   9      522.59      551.57     40.11 o 
  10   1   9      419.08      420.46     68.36 o 
  11   1   9      210.09      150.37     60.42 o 
  12   1   9        5.35       18.73     50.37 o 
 -12   2   9      110.11      162.53     52.23 o 
 -11   2   9      697.53      742.92     45.28 o 
 -10   2   9      168.07      203.19     29.12 o 
  -9   2   9       63.21       70.27     18.44 o 
  -8   2   9        4.21       18.70     13.66 o 
  -7   2   9      145.83      168.62     21.23 o 
  -6   2   9     3112.49     3137.12     56.40 o 
  -5   2   9      171.19      144.02     16.92 o 
  -4   2   9    12228.71    11715.00    237.60 o 
  -3   2   9     1684.61     1809.84     35.28 o 
  -2   2   9     3594.72     3756.96     43.78 o 
  -1   2   9     9695.52     9007.60    105.78 o 
   0   2   9    54872.76    53090.12    499.83 o 
   1   2   9    15082.88    15270.17    160.82 o 
   2   2   9     2326.89     2033.42     38.82 o 
   3   2   9     4253.26     4331.14     65.56 o 
   4   2   9       22.35       21.38     12.67 o 
   5   2   9     1512.63     1514.32     30.30 o 
   6   2   9      349.85      429.48     19.76 o 
   7   2   9      208.17      286.98     22.47 o 
   8   2   9        0.63       15.73     15.19 o 
   9   2   9        9.02       40.45     28.29 o 
  10   2   9      138.00      112.29     36.40 o 
  11   2   9      104.45       40.07     47.64 o 
  12   2   9       37.23      -33.62     54.96 o 
 -12   3   9        2.72      -25.27     31.79 o 
 -11   3   9        3.37       37.92     31.70 o 
 -10   3   9        5.52       26.37     20.26 o 
  -9   3   9        0.88       -7.02     16.57 o 
  -8   3   9        9.60       26.49     15.47 o 
  -7   3   9      442.99      486.33     23.15 o 
  -6   3   9       18.08       23.74     10.81 o 
  -5   3   9     3489.34     3352.45     58.83 o 
  -4   3   9     1847.70     1884.61     63.45 o 
  -3   3   9     4095.43     3943.14     49.59 o 
  -2   3   9     1198.66     1239.72     29.80 o 
  -1   3   9        1.74        8.71      5.93 o 
   0   3   9      921.58      793.48     18.24 o 
   1   3   9     3248.29     3164.91     53.86 o 
   2   3   9     1032.28     1103.11     34.98 o 
   3   3   9       29.79       33.35     10.18 o 
   4   3   9      386.60      481.51     44.65 o 
   5   3   9      352.47      310.90     27.67 o 
   6   3   9      131.95      145.21     16.52 o 
   7   3   9        1.15      -14.50     15.96 o 
   8   3   9      765.31      823.87     41.98 o 
   9   3   9      107.57       90.83     28.43 o 
  10   3   9       94.29       95.11     49.56 o 
  11   3   9      266.78      368.01     52.94 o 
 -11   4   9      109.03       85.73     35.18 o 
 -10   4   9       22.54       84.20     32.80 o 
  -9   4   9       42.73       36.30     21.45 o 
  -8   4   9     1982.92     1917.64     56.36 o 
  -7   4   9      107.23      158.42     17.73 o 
  -6   4   9     2793.34     2846.41     58.94 o 
  -5   4   9      571.83      547.08     26.91 o 
  -4   4   9       19.55       42.00     25.02 o 
  -3   4   9     4074.48     4097.63     65.56 o 
  -2   4   9      782.98      825.79     20.96 o 
  -1   4   9     3221.32     2975.79     49.84 o 
   0   4   9      291.76      330.77     19.01 o 
   1   4   9      922.06      905.90     29.21 o 
   2   4   9      752.69      705.60     51.25 o 
   3   4   9     6165.92     6013.27    147.06 o 
   4   4   9     3467.44     3564.27     68.11 o 
   5   4   9     2204.12     2231.07     53.81 o 
   6   4   9        6.22       25.35     16.21 o 
   7   4   9      117.29      148.14     31.88 o 
   8   4   9      186.41      197.02     36.54 o 
   9   4   9       77.93       55.37     30.15 o 
  10   4   9      147.67      200.12     64.27 o 
  11   4   9        9.55       32.13     52.36 o 
 -11   5   9      163.81      136.14     43.63 o 
 -10   5   9      643.36      706.41    132.94 o 
  -9   5   9      101.95       73.95     30.25 o 
  -8   5   9      115.01       84.62     17.73 o 
  -7   5   9     1932.59     1880.77     45.51 o 
  -6   5   9      369.20      366.27     26.90 o 
  -5   5   9     1747.16     1736.85     46.86 o 
  -4   5   9     1164.06     1174.94     66.35 o 
  -3   5   9      178.57      181.57     14.43 o 
  -2   5   9     2836.00     2478.47     40.78 o 
  -1   5   9      175.72      196.07     14.74 o 
   0   5   9       91.13       80.77     12.61 o 
   1   5   9       84.10       73.78     15.03 o 
   2   5   9      518.72      590.48     29.61 o 
   3   5   9     3562.99     3486.46     80.00 o 
   4   5   9      582.62      693.51     33.76 o 
   5   5   9      191.45      194.29     23.06 o 
   6   5   9      477.67      520.13     46.76 o 
   7   5   9       33.68       28.12     27.57 o 
   8   5   9     1472.00     1510.07     72.83 o 
   9   5   9       32.29       23.50     32.28 o 
  10   5   9       77.02       43.99     39.89 o 
  11   5   9       10.86       20.35     59.30 o 
 -10   6   9       40.90       30.82     34.38 o 
  -9   6   9      213.33      160.75     37.42 o 
  -8   6   9       76.24       43.89     21.89 o 
  -7   6   9      275.35      251.25     23.76 o 
  -6   6   9      878.25      977.64     36.44 o 
  -5   6   9      512.87      517.68     35.95 o 
  -4   6   9      321.65      327.14     26.06 o 
  -3   6   9     1508.27     1593.92     35.71 o 
  -2   6   9     1303.30     1303.47     37.62 o 
  -1   6   9     3223.04     2927.03     93.33 o 
   0   6   9     1856.11     1765.20     66.22 o 
   1   6   9     3179.52     3198.62     71.09 o 
   2   6   9       20.36       58.80     17.28 o 
   3   6   9      510.10      504.48     55.61 o 
   4   6   9        9.16       22.83     17.48 o 
   5   6   9       32.80        8.92     17.13 o 
   6   6   9      200.83      208.22     38.27 o 
   7   6   9     2169.00     2303.44    127.48 o 
   8   6   9       46.11       76.97     36.66 o 
   9   6   9      258.94      247.57     48.43 o 
  10   6   9      110.72      133.11     44.30 o 
 -10   7   9       81.75       75.01     40.72 o 
  -9   7   9        6.54       32.56     31.35 o 
  -8   7   9      303.73      225.82     37.73 o 
  -7   7   9      567.95      578.19     40.96 o 
  -6   7   9       33.17       31.90     17.59 o 
  -5   7   9     1443.37     1450.76     49.54 o 
  -4   7   9      140.62      172.54     23.72 o 
  -3   7   9     1062.84     1167.11     82.07 o 
  -2   7   9      474.12      551.76     39.04 o 
  -1   7   9      131.89      141.97     24.43 o 
   0   7   9     1048.19     1080.24     45.18 o 
   1   7   9      303.43      286.12     29.63 o 
   2   7   9      393.81      380.01     31.41 o 
   3   7   9     1423.20     1536.06     56.35 o 
   4   7   9     1072.64     1127.17     47.41 o 
   5   7   9     1244.89     1266.77    137.22 o 
   6   7   9      506.63      532.46     54.56 o 
   7   7   9       21.85        1.10     30.72 o 
   8   7   9        4.25      -24.04     32.15 o 
   9   7   9       67.38       97.58     43.71 o 
  -9   8   9        3.31       49.47     38.48 o 
  -8   8   9      257.52      196.56     35.04 o 
  -7   8   9      116.47       88.24     27.98 o 
  -6   8   9      699.62      730.08    158.81 o 
  -5   8   9       62.86       78.59     25.32 o 
  -4   8   9      127.27      141.28     32.42 o 
  -3   8   9        2.55       60.24     26.71 o 
  -2   8   9      515.89      433.12     48.96 o 
  -1   8   9      180.42      226.10     30.83 o 
   0   8   9      409.00      372.69     34.68 o 
   1   8   9       64.91       87.50     24.78 o 
   2   8   9     1028.98     1005.59     58.20 o 
   3   8   9        7.17       12.92     21.19 o 
   4   8   9     1114.08     1128.42     50.88 o 
   5   8   9      201.14      262.99     45.43 o 
   6   8   9       26.36      -26.24     30.88 o 
   7   8   9        3.78       10.72     33.99 o 
   8   8   9       11.23       68.61     64.51 o 
  -7   9   9      235.87      225.56     49.44 o 
  -6   9   9        2.24       20.14     33.53 o 
  -5   9   9      164.90      192.25     37.15 o 
  -4   9   9       94.76       35.69     33.44 o 
  -3   9   9      391.00      502.03     50.18 o 
  -2   9   9      114.31       45.37     29.07 o 
  -1   9   9       72.85       64.20     26.89 o 
   0   9   9      101.68       70.45     35.32 o 
   1   9   9       34.38      106.78     33.29 o 
   2   9   9      156.95      213.14     39.12 o 
   3   9   9      716.31      925.56     63.20 o 
   4   9   9       15.86       23.70     43.92 o 
   5   9   9      151.58      225.52    107.75 o 
   6   9   9       14.92       -1.03     38.46 o 
   7   9   9        0.89       14.27     59.30 o 
  -6  10   9        4.73      -15.51     55.21 o 
  -5  10   9       57.46       43.67     53.60 o 
  -4  10   9      346.57      258.11     47.77 o 
  -3  10   9       77.38       83.12     49.50 o 
  -2  10   9       13.41       17.46     30.43 o 
  -1  10   9       32.74       66.44     25.86 o 
   0  10   9        0.54       -2.05     31.70 o 
   1  10   9       99.67      152.29     38.94 o 
   2  10   9      774.93      794.73    220.78 o 
   3  10   9       50.73       74.67     35.93 o 
   4  10   9       82.55      129.40     60.92 o 
  -1  11   9        3.53       45.41     55.09 o 
   0  11   9      411.14      339.49    206.26 o 
   1  11   9       37.68       26.35     35.30 o 
   2  11   9        2.59      -44.54     44.54 o 
 -12   0  10        7.73      -29.78     29.78 o 
 -10   0  10       90.22      101.61     36.10 o 
  -8   0  10      258.74      235.08     29.12 o 
  -6   0  10     1144.64     1038.69     53.72 o 
  -4   0  10     3999.36     3863.51     61.76 o 
  -2   0  10       24.93        9.91     19.73 o 
   0   0  10     1120.18     1305.43     30.95 o 
   2   0  10     3266.29     2896.47     57.20 o 
   4   0  10    16196.36    16370.85    239.55 o 
   6   0  10    11779.99    12045.49    165.17 o 
   8   0  10     1149.19     1127.13     53.63 o 
  10   0  10      322.65      260.91     59.80 o 
 -12   1  10      333.98      342.14     44.91 o 
 -11   1  10      606.93      541.23     46.76 o 
 -10   1  10      250.93      227.51     28.79 o 
  -9   1  10      231.47      245.84     26.34 o 
  -8   1  10      471.90      578.92     31.41 o 
  -7   1  10      525.25      585.55     24.75 o 
  -6   1  10      176.24      189.91     12.78 o 
  -5   1  10     9627.67     9350.54    108.90 o 
  -4   1  10     4169.95     3964.19     56.35 o 
  -3   1  10      873.58     1105.83     30.70 o 
  -2   1  10    32578.69    32778.31    265.69 o 
  -1   1  10      418.44      488.53     16.39 o 
   0   1  10     2686.84     2691.42     50.85 o 
   1   1  10     3424.34     3124.79     53.50 o 
   2   1  10      629.97      547.18     19.20 o 
   3   1  10     1552.45     1399.66     28.66 o 
   4   1  10     2723.44     3156.15     39.93 o 
   5   1  10     4909.81     5217.67     65.48 o 
   6   1  10      420.56      417.94     16.77 o 
   7   1  10       29.54       26.16     13.84 o 
   8   1  10     1101.67     1135.08     37.04 o 
   9   1  10       19.59       43.00     26.17 o 
  10   1  10      640.11      600.45     53.51 o 
  11   1  10       68.96       96.52     53.47 o 
  12   1  10        2.13        0.99     54.71 o 
 -12   2  10       43.95       -8.44     41.44 o 
 -11   2  10       92.32      105.37     26.64 o 
 -10   2  10      620.54      653.90     40.71 o 
  -9   2  10     1001.30     1017.34     41.78 o 
  -8   2  10      395.66      394.15     33.16 o 
  -7   2  10     2290.20     2256.74     56.63 o 
  -6   2  10      373.35      361.27     22.41 o 
  -5   2  10      673.21      652.03     20.05 o 
  -4   2  10      682.44      569.76     21.29 o 
  -3   2  10       49.75       56.79     10.64 o 
  -2   2  10       80.57      108.39     10.60 o 
  -1   2  10      716.28      701.92     16.28 o 
   0   2  10      221.57      234.76     12.61 o 
   1   2  10     1839.43     1924.48     46.62 o 
   2   2  10     3600.37     3643.15     56.53 o 
   3   2  10     1896.12     1587.34     37.79 o 
   4   2  10     2953.56     2929.39     54.95 o 
   5   2  10      454.81      440.57     18.64 o 
   6   2  10       65.93       33.42     12.30 o 
   7   2  10      603.35      632.33     34.46 o 
   8   2  10        0.24       -3.26     13.96 o 
   9   2  10      761.85      785.79     42.46 o 
  10   2  10        6.86       42.68     44.79 o 
  11   2  10        9.82       -1.49     41.69 o 
  12   2  10       22.71      -22.33     55.58 o 
 -12   3  10       82.68       43.43     34.27 o 
 -11   3  10       24.53       71.38     34.53 o 
 -10   3  10      212.84      159.50     25.62 o 
  -9   3  10      930.75      908.57     65.62 o 
  -8   3  10     1180.56     1043.83     41.22 o 
  -7   3  10      337.27      338.38     20.56 o 
  -6   3  10     3227.90     3306.11     61.12 o 
  -5   3  10     2594.70     2461.46     51.43 o 
  -4   3  10     5800.38     6062.59     84.39 o 
  -3   3  10       46.56       49.37      7.88 o 
  -2   3  10      157.39      210.17     12.12 o 
  -1   3  10     6230.80     6293.65     69.31 o 
   0   3  10    10832.41    10730.40    101.83 o 
   1   3  10      377.54      317.39     28.90 o 
   2   3  10     9094.77     9424.06    140.17 o 
   3   3  10       50.04       51.46     17.41 o 
   4   3  10      545.84      624.52     26.74 o 
   5   3  10      225.21      255.68     25.10 o 
   6   3  10      949.48      992.58     36.53 o 
   7   3  10       76.92       58.22     27.67 o 
   8   3  10      156.73      190.73     27.20 o 
   9   3  10       41.68       63.92     24.81 o 
  10   3  10      280.01      224.60     41.64 o 
  11   3  10        6.53       50.87     49.25 o 
 -11   4  10      249.05      225.59     44.60 o 
 -10   4  10      329.94      255.09     41.84 o 
  -9   4  10      276.54      319.53     31.32 o 
  -8   4  10        0.24       43.08     17.36 o 
  -7   4  10      547.07      540.07     26.31 o 
  -6   4  10      185.98      226.83     21.19 o 
  -5   4  10      411.55      425.33     24.52 o 
  -4   4  10      866.36      800.74     29.16 o 
  -3   4  10      455.64      525.84     19.89 o 
  -2   4  10       12.47       43.83     10.83 o 
  -1   4  10     4914.48     4586.77     55.59 o 
   0   4  10     2797.88     2794.63     50.20 o 
   1   4  10     1234.55     1313.74     40.73 o 
   2   4  10      272.58      379.35     22.23 o 
   3   4  10     3485.12     3353.03     64.02 o 
   4   4  10      820.97      906.15     49.85 o 
   5   4  10       57.19       50.24     15.84 o 
   6   4  10     2435.17     2368.16     70.85 o 
   7   4  10      742.13      699.93     50.53 o 
   8   4  10        5.68        0.27     24.94 o 
   9   4  10      115.84      116.23     35.47 o 
  10   4  10       24.32      -33.25     43.05 o 
  11   4  10       43.63      102.60     61.04 o 
 -11   5  10      118.45       93.29     39.80 o 
 -10   5  10       21.72       63.67     34.01 o 
  -9   5  10       18.03       39.02     47.46 o 
  -8   5  10      155.70      106.81     18.76 o 
  -7   5  10      994.11     1023.42     35.18 o 
  -6   5  10        9.02       13.03     13.63 o 
  -5   5  10      147.93      179.47     20.95 o 
  -4   5  10      626.56      649.61     29.42 o 
  -3   5  10     2337.80     2183.03     37.93 o 
  -2   5  10       72.93       57.69     10.25 o 
  -1   5  10      557.28      521.16     18.92 o 
   0   5  10      264.78      310.25     20.59 o 
   1   5  10       72.41      123.89     16.69 o 
   2   5  10      231.58      205.74     20.31 o 
   3   5  10      845.15      756.74     41.39 o 
   4   5  10       94.53      140.63     19.95 o 
   5   5  10     2999.95     3082.75     69.38 o 
   6   5  10     1266.32     1464.54     67.00 o 
   7   5  10     1527.94     1512.91     85.30 o 
   8   5  10       18.10       43.16     30.18 o 
   9   5  10        9.77        6.19     59.30 o 
  10   5  10       69.16       76.68     67.86 o 
  11   5  10      146.85      161.54     72.33 o 
 -10   6  10       25.53       54.33     35.22 o 
  -9   6  10       37.23       53.92     32.71 o 
  -8   6  10      158.52      161.93     26.77 o 
  -7   6  10       55.51       32.47     16.73 o 
  -6   6  10      532.82      583.00     34.45 o 
  -5   6  10        0.06       -2.99     20.41 o 
  -4   6  10     2434.60     2280.34     56.64 o 
  -3   6  10     1799.31     1766.30     37.47 o 
  -2   6  10     3977.61     4097.87     59.44 o 
  -1   6  10      852.61      876.77     36.98 o 
   0   6  10        2.50       -6.54     10.61 o 
   1   6  10      776.13      834.03     34.71 o 
   2   6  10      462.62      456.78     29.86 o 
   3   6  10      708.53      679.41     35.19 o 
   4   6  10     1825.81     1829.95     54.92 o 
   5   6  10       45.92       42.15     20.25 o 
   6   6  10      641.91      612.22     52.32 o 
   7   6  10       29.50       34.98     31.02 o 
   8   6  10      284.05      216.43     52.73 o 
   9   6  10      236.20      191.41     54.16 o 
  10   6  10       99.10       57.50     39.98 o 
 -10   7  10       22.34      -40.57     40.57 o 
  -9   7  10       28.44       12.88     32.03 o 
  -8   7  10      216.96      218.50     32.42 o 
  -7   7  10      174.38      198.04     30.49 o 
  -6   7  10      647.27      672.87     35.74 o 
  -5   7  10      293.48      293.33     28.59 o 
  -4   7  10      100.32       89.62     19.98 o 
  -3   7  10      980.80      994.18     51.30 o 
  -2   7  10      828.31      826.51     50.98 o 
  -1   7  10      150.23      117.59     23.99 o 
   0   7  10       22.78       35.71     19.57 o 
   1   7  10        0.36        4.53     21.79 o 
   2   7  10      450.65      401.82     31.13 o 
   3   7  10     1974.03     1938.37     58.20 o 
   4   7  10      597.74      662.08     54.43 o 
   5   7  10      121.25      151.52     54.22 o 
   6   7  10      108.90      115.40     36.67 o 
   7   7  10       17.06       85.36     36.21 o 
   8   7  10      378.91      304.54     57.82 o 
   9   7  10       18.28       25.22     37.54 o 
  -9   8  10      370.01      262.77     50.27 o 
  -8   8  10       15.44       17.46     28.07 o 
  -7   8  10      952.53     1078.74     69.24 o 
  -6   8  10       15.64       57.31     25.87 o 
  -5   8  10      117.11      154.61     40.51 o 
  -4   8  10       21.38       53.24     28.04 o 
  -3   8  10      379.58      349.29    103.04 o 
  -2   8  10      837.55      773.28     60.85 o 
  -1   8  10     1245.53     1270.48     52.35 o 
   0   8  10        7.70       11.93     21.28 o 
   1   8  10     1633.27     1614.09    100.12 o 
   2   8  10     1103.56     1155.43     59.86 o 
   3   8  10      683.97      690.42     43.18 o 
   4   8  10      174.37      251.03     32.29 o 
   5   8  10      163.66      145.93     40.55 o 
   6   8  10      194.05      206.83     44.54 o 
   7   8  10      163.06      203.22     49.19 o 
   8   8  10        6.69       22.83     59.06 o 
  -7   9  10       11.50       14.88     44.33 o 
  -6   9  10      233.11      313.76     52.11 o 
  -5   9  10      107.38       71.34     36.07 o 
  -4   9  10      256.51      210.34     39.65 o 
  -3   9  10      105.67      179.74     37.10 o 
  -2   9  10        3.40      -24.25     24.25 o 
  -1   9  10        8.08       46.74     43.33 o 
   0   9  10      963.51     1032.17     65.46 o 
   1   9  10      158.46      178.81     35.99 o 
   2   9  10     1504.39     1602.29    108.37 o 
   3   9  10      167.62      203.49     38.77 o 
   4   9  10      277.12      226.55     65.51 o 
   5   9  10      123.24      106.97     41.80 o 
   6   9  10       13.83      -15.65     35.18 o 
   7   9  10        4.45       17.37     58.68 o 
  -6  10  10       62.15      104.46     68.86 o 
  -5  10  10       18.44       38.34     53.47 o 
  -4  10  10      100.31      100.74     39.92 o 
  -3  10  10       61.12        9.18     44.91 o 
  -2  10  10      122.57      127.85     38.20 o 
  -1  10  10      190.77      229.45     43.16 o 
   0  10  10       52.96       45.75     34.11 o 
   1  10  10      117.78      169.90     41.36 o 
   2  10  10      358.17      407.66     51.58 o 
   3  10  10       73.33       48.17     32.27 o 
   4  10  10      225.39      208.06     65.14 o 
  -1  11  10      317.62      236.72     72.70 o 
   0  11  10        3.91       32.01     51.49 o 
   1  11  10       36.07       31.52     37.27 o 
   2  11  10        8.64      -16.50     48.39 o 
 -11   0  11       48.02      103.72     41.81 o 
  -9   0  11       89.88      114.79     26.36 o 
  -7   0  11      625.02      635.96     35.59 o 
  -5   0  11    11158.05    10917.21    153.11 o 
  -3   0  11    22688.39    24040.62    282.92 o 
  -1   0  11     5444.29     5361.24     76.67 o 
   1   0  11      653.31      773.19     23.58 o 
   3   0  11     1617.23     1461.57     42.67 o 
   5   0  11    15216.68    15922.97    176.26 o 
   7   0  11     1546.34     1576.50     44.23 o 
   9   0  11       97.53       87.47     43.80 o 
  11   0  11      501.00      478.15     76.55 o 
 -12   1  11       45.51       40.82     29.00 o 
 -11   1  11       70.21       57.52     35.23 o 
 -10   1  11        4.08        5.48     18.26 o 
  -9   1  11       11.95       19.66     16.34 o 
  -8   1  11      469.36      476.13     29.54 o 
  -7   1  11      208.94      193.59     17.02 o 
  -6   1  11       66.16       53.09      9.65 o 
  -5   1  11       50.62       46.76      9.55 o 
  -4   1  11     1399.78     1460.31     38.01 o 
  -3   1  11      400.63      371.37     15.25 o 
  -2   1  11      713.43      695.84     15.57 o 
  -1   1  11      504.02      474.78     12.95 o 
   0   1  11        2.57       17.47      6.06 o 
   1   1  11     3159.17     2720.54     42.93 o 
   2   1  11     9988.67     9563.53    111.72 o 
   3   1  11      122.97      189.27     15.58 o 
   4   1  11     2877.91     2462.73     34.72 o 
   5   1  11      900.67     1042.75     21.90 o 
   6   1  11      249.07      290.92     17.67 o 
   7   1  11       15.22       25.21     12.15 o 
   8   1  11     1048.72     1140.74     37.85 o 
   9   1  11        1.10       -1.66     24.96 o 
  10   1  11      234.66      230.68     40.83 o 
  11   1  11        9.65        5.83     47.02 o 
  12   1  11       90.35      112.40     60.05 o 
 -12   2  11      186.01      101.86     49.87 o 
 -11   2  11        7.27       31.67     22.76 o 
 -10   2  11     1228.07     1308.27     50.78 o 
  -9   2  11       25.33       19.93     17.24 o 
  -8   2  11      350.04      450.46     30.00 o 
  -7   2  11      204.80      257.17     22.78 o 
  -6   2  11      469.05      575.43     30.09 o 
  -5   2  11      219.22      270.37     17.51 o 
  -4   2  11     2474.78     2426.18     45.10 o 
  -3   2  11     1995.95     1992.64     38.05 o 
  -2   2  11     6460.86     5980.90     63.06 o 
  -1   2  11      285.78      454.73     13.76 o 
   0   2  11     1208.62     1242.94     20.86 o 
   1   2  11     2157.15     2220.60     39.54 o 
   2   2  11      204.64      263.33     15.99 o 
   3   2  11      172.84      181.35     15.32 o 
   4   2  11     3254.21     3483.29     61.79 o 
   5   2  11       55.49       70.01     15.11 o 
   6   2  11      715.39      638.32     23.11 o 
   7   2  11      160.64      165.40     16.69 o 
   8   2  11      223.01      221.79     22.97 o 
   9   2  11       32.02       42.95     22.10 o 
  10   2  11       20.43       23.20     38.96 o 
  11   2  11      121.26       33.13     50.74 o 
  12   2  11       16.67       14.14     56.20 o 
 -12   3  11        8.67        3.99     31.03 o 
 -11   3  11      619.13      601.19     56.63 o 
 -10   3  11      168.03      162.08     26.01 o 
  -9   3  11     1367.60     1468.90     51.63 o 
  -8   3  11       88.88      109.41     20.16 o 
  -7   3  11      323.13      350.49     23.31 o 
  -6   3  11       62.72      114.46     15.32 o 
  -5   3  11      110.10      170.48     16.64 o 
  -4   3  11      988.29     1053.15     30.97 o 
  -3   3  11       13.82       22.20      6.72 o 
  -2   3  11      202.47      239.52     12.83 o 
  -1   3  11    39860.06    40170.64    330.85 o 
   0   3  11     3029.68     2832.07     38.08 o 
   1   3  11    20758.83    21006.08    220.47 o 
   2   3  11      231.43      288.99     23.17 o 
   3   3  11        2.54       12.30      9.58 o 
   4   3  11     2634.08     2505.17     53.36 o 
   5   3  11     4729.01     4515.16     78.52 o 
   6   3  11      132.85      142.63     19.68 o 
   7   3  11      482.20      416.25     72.64 o 
   8   3  11     1216.97     1064.95     56.54 o 
   9   3  11     1506.93     1578.22     70.47 o 
  10   3  11        8.63       11.17     45.28 o 
  11   3  11        6.93       44.91     51.61 o 
 -11   4  11        5.63      -24.20     50.81 o 
 -10   4  11      325.46      307.82     39.39 o 
  -9   4  11       46.07       44.79     20.05 o 
  -8   4  11      722.65      766.94     38.95 o 
  -7   4  11     1365.59     1324.77     39.97 o 
  -6   4  11      726.51      631.09     29.37 o 
  -5   4  11       18.51       28.26     12.15 o 
  -4   4  11     2170.61     2250.28     49.10 o 
  -3   4  11     3348.76     3269.69     48.72 o 
  -2   4  11     1543.44     1535.80     31.47 o 
  -1   4  11      290.43      297.01     12.83 o 
   0   4  11     1526.93     1304.19     26.83 o 
   1   4  11      527.02      511.78     36.61 o 
   2   4  11     1253.13     1311.79     37.31 o 
   3   4  11     4933.57     4967.87     81.79 o 
   4   4  11      424.38      438.87     26.97 o 
   5   4  11      463.63      462.11     46.34 o 
   6   4  11     1281.23     1465.82     47.14 o 
   7   4  11       16.56      -17.95     22.03 o 
   8   4  11      156.77      180.32     34.49 o 
   9   4  11      316.40      227.43     79.03 o 
  10   4  11       10.02       46.03     49.75 o 
  11   4  11       21.99      -32.26     53.10 o 
 -11   5  11        6.42       10.75     41.31 o 
 -10   5  11      132.33       96.81     36.49 o 
  -9   5  11      120.54       87.59     33.25 o 
  -8   5  11      190.94      139.45     24.60 o 
  -7   5  11        0.57      -10.78     12.95 o 
  -6   5  11     1506.26     1422.73     49.41 o 
  -5   5  11      634.55      661.44     31.67 o 
  -4   5  11     1496.35     1440.91     42.21 o 
  -3   5  11      918.41      933.39     27.74 o 
  -2   5  11      278.43      257.31     17.29 o 
  -1   5  11      370.01      417.97     27.00 o 
   0   5  11     1319.26     1274.19     35.81 o 
   1   5  11     1371.82     1351.01     39.00 o 
   2   5  11     4395.15     4257.13    186.02 o 
   3   5  11        1.29       31.48     13.88 o 
   4   5  11      605.29      521.82     31.25 o 
   5   5  11     1192.80     1374.06     60.15 o 
   6   5  11      354.47      413.49     44.12 o 
   7   5  11      364.18      342.92     43.29 o 
   8   5  11      148.28      153.06     37.69 o 
   9   5  11        9.53       35.58     32.58 o 
  10   5  11      103.72       73.84     76.30 o 
 -10   6  11      163.23      157.91     42.41 o 
  -9   6  11        0.77        0.42     35.05 o 
  -8   6  11       87.86      125.27     34.89 o 
  -7   6  11        4.15      -14.08     14.08 o 
  -6   6  11      103.41      135.76     22.28 o 
  -5   6  11      963.38      959.64     38.66 o 
  -4   6  11       23.65       41.93     21.38 o 
  -3   6  11     1853.75     1785.00     41.70 o 
  -2   6  11      120.71      139.85     16.60 o 
  -1   6  11      837.14      739.02     59.30 o 
   0   6  11     1006.56      975.18     46.57 o 
   1   6  11     3089.68     3114.07     65.30 o 
   2   6  11       63.46       67.12     16.96 o 
   3   6  11     2641.80     2604.87     63.70 o 
   4   6  11      370.79      426.46     32.40 o 
   5   6  11     1026.09     1052.59     57.46 o 
   6   6  11       13.77       -0.24     25.99 o 
   7   6  11       81.50       44.94     33.09 o 
   8   6  11       65.51       71.05     36.88 o 
   9   6  11      307.05      337.21     52.20 o 
  10   6  11       19.44       88.45     43.31 o 
  -9   7  11       10.56        1.38     30.34 o 
  -8   7  11      574.42      555.89     83.88 o 
  -7   7  11       21.23       21.86     21.03 o 
  -6   7  11     1187.14     1272.24     48.30 o 
  -5   7  11       49.95       30.50     17.00 o 
  -4   7  11      113.41      120.50     22.24 o 
  -3   7  11     1830.82     1711.72     65.64 o 
  -2   7  11      348.80      368.21     26.40 o 
  -1   7  11      324.76      393.98     38.27 o 
   0   7  11     1058.49     1147.19     54.84 o 
   1   7  11        9.15       56.57     24.21 o 
   2   7  11      284.85      320.32     38.72 o 
   3   7  11      112.10      118.97     23.28 o 
   4   7  11      293.46      323.72     35.51 o 
   5   7  11      174.93      147.57     27.07 o 
   6   7  11        9.71       37.33     50.12 o 
   7   7  11      298.43      298.88    114.08 o 
   8   7  11        0.18      -26.72     33.12 o 
   9   7  11       10.36        8.13     38.28 o 
  -8   8  11      488.15      397.46     43.22 o 
  -7   8  11       71.85       89.29     27.79 o 
  -6   8  11       16.80       20.05     22.55 o 
  -5   8  11      199.25      269.04     38.73 o 
  -4   8  11      469.93      435.12     44.35 o 
  -3   8  11      204.78      308.08     40.19 o 
  -2   8  11     1917.33     1946.86     61.51 o 
  -1   8  11        5.56       52.83     27.05 o 
   0   8  11     1644.30     1840.94     73.25 o 
   1   8  11        7.29       43.67     26.71 o 
   2   8  11      937.42     1020.68     59.08 o 
   3   8  11      311.36      366.12     50.53 o 
   4   8  11      278.74      273.95     42.22 o 
   5   8  11       28.06       55.14     34.77 o 
   6   8  11      508.84      587.83     59.84 o 
   7   8  11        0.04       33.33     36.33 o 
   8   8  11      162.64       91.81     65.14 o 
  -7   9  11      241.76      227.29     58.93 o 
  -6   9  11      103.75      124.08     62.78 o 
  -5   9  11        0.27      -27.92     37.65 o 
  -4   9  11       63.38       51.28     32.27 o 
  -3   9  11     1777.01     1783.02     78.28 o 
  -2   9  11        0.09       32.81     28.12 o 
  -1   9  11     1473.83     1461.84     58.83 o 
   0   9  11       63.69       97.90     33.21 o 
   1   9  11      113.93       38.06     29.09 o 
   2   9  11      258.55      337.59     53.29 o 
   3   9  11        1.89       25.54     28.63 o 
   4   9  11       99.78       88.21     53.22 o 
   5   9  11        1.72      -14.32     32.88 o 
   6   9  11       48.10       35.62     62.78 o 
   7   9  11      260.07      263.02     74.94 o 
  -5  10  11      256.28      312.28     77.79 o 
  -4  10  11       22.42       -2.05     34.15 o 
  -3  10  11       38.24       54.42     33.68 o 
  -2  10  11      211.39      169.05     41.83 o 
  -1  10  11        8.32       21.50     31.70 o 
   0  10  11      144.02      160.97     41.13 o 
   1  10  11      430.43      440.86     53.18 o 
   2  10  11       26.87       26.54     32.90 o 
   3  10  11       34.05       48.90     34.50 o 
   4  10  11        3.62       32.38     52.11 o 
  -1  11  11       36.43      -47.89     47.89 o 
   0  11  11       47.24      107.07     59.68 o 
   1  11  11        1.13      -10.56     34.45 o 
   2  11  11      303.19      248.13     67.74 o 
 -12   0  12        4.82      -11.04     37.47 o 
 -10   0  12       44.62       52.11     34.61 o 
  -8   0  12      108.61       97.00     22.68 o 
  -6   0  12     4800.11     4545.44    124.44 o 
  -4   0  12    12868.64    13364.44    170.46 o 
  -2   0  12     1188.16     1213.52     29.06 o 
   0   0  12      662.44      570.18     20.84 o 
   2   0  12    23481.03    21961.88    277.44 o 
   4   0  12       37.03        6.15     13.20 o 
   6   0  12      135.32      123.22     17.31 o 
   8   0  12     1294.84     1334.57     59.15 o 
  10   0  12     1046.06     1230.50     95.41 o 
 -12   1  12       64.74       78.65     45.53 o 
 -11   1  12       13.41      -16.59     21.05 o 
 -10   1  12       35.22       75.13     21.79 o 
  -9   1  12      915.58      890.23     39.84 o 
  -8   1  12       10.98       10.63     12.97 o 
  -7   1  12       28.46       18.08     20.59 o 
  -6   1  12      152.53      154.82     23.85 o 
  -5   1  12     1506.95     1458.41     32.99 o 
  -4   1  12      114.83      206.20     13.75 o 
  -3   1  12     1073.61     1178.04     20.34 o 
  -2   1  12     7404.06     7138.12     70.57 o 
  -1   1  12     1155.88      973.40     18.85 o 
   0   1  12       14.55       10.24      5.51 o 
   1   1  12    18494.38    18205.09    188.17 o 
   2   1  12     4100.52     4094.35     60.73 o 
   3   1  12       15.11       11.13      9.09 o 
   4   1  12       46.51       28.49      9.72 o 
   5   1  12       22.78       37.31     15.67 o 
   6   1  12      215.92      209.75     16.31 o 
   7   1  12      854.24      832.94     28.01 o 
   8   1  12      920.07     1013.93     36.65 o 
   9   1  12      330.43      366.88     63.40 o 
  10   1  12      117.42      198.34     53.97 o 
  11   1  12      137.31      144.29     57.82 o 
  12   1  12        4.28       31.14     49.63 o 
 -12   2  12       62.26       37.49     29.94 o 
 -11   2  12      327.93      267.53     34.05 o 
 -10   2  12      143.21      141.32     24.39 o 
  -9   2  12      656.12      609.98     36.69 o 
  -8   2  12       47.87       40.27     26.42 o 
  -7   2  12       16.00       10.51     12.92 o 
  -6   2  12     1387.88     1498.56     84.55 o 
  -5   2  12     1799.29     1920.66     49.22 o 
  -4   2  12     7334.58     7552.18     95.52 o 
  -3   2  12     7096.23     6610.80     69.09 o 
  -2   2  12     1033.25      935.59     19.87 o 
  -1   2  12    27830.94    26602.00    222.80 o 
   0   2  12     1419.31     1424.43     23.21 o 
   1   2  12      533.26      572.23     20.26 o 
   2   2  12       49.29       85.75     15.26 o 
   3   2  12     7190.78     6273.28     87.70 o 
   4   2  12     1168.40     1136.39     34.10 o 
   5   2  12     6611.73     6460.86    100.14 o 
   6   2  12      333.53      247.29     19.60 o 
   7   2  12       33.34       53.80     13.46 o 
   8   2  12       11.36       20.92     15.51 o 
   9   2  12       72.03       49.80     23.30 o 
  10   2  12       98.40       63.40     51.49 o 
  11   2  12        3.11        6.33     46.15 o 
 -12   3  12      326.59      256.61     49.13 o 
 -11   3  12       14.02       53.51     24.47 o 
 -10   3  12      151.53       94.58     23.10 o 
  -9   3  12       48.50       77.12     21.53 o 
  -8   3  12        0.47       28.59     16.04 o 
  -7   3  12      362.46      336.65     25.91 o 
  -6   3  12     2251.33     2352.13     51.07 o 
  -5   3  12       42.84       50.15     15.96 o 
  -4   3  12     5113.74     5271.86    157.15 o 
  -3   3  12     2848.64     2985.58     42.21 o 
  -2   3  12     9685.32     9541.75     96.33 o 
  -1   3  12     1175.80     1363.92     26.95 o 
   0   3  12      390.29      474.05     14.90 o 
   1   3  12      344.54      416.88     20.40 o 
   2   3  12     4521.50     4502.01     70.48 o 
   3   3  12        7.62       15.44      9.97 o 
   4   3  12     2669.55     2771.84     57.33 o 
   5   3  12      223.57      210.07     20.64 o 
   6   3  12     1351.11     1309.39     42.60 o 
   7   3  12        0.02       -2.57     13.34 o 
   8   3  12       23.88       27.89     25.67 o 
   9   3  12        4.54       60.49     50.68 o 
  10   3  12        0.73       30.15     44.91 o 
  11   3  12       20.12       17.49     48.76 o 
 -11   4  12       65.95       66.20     57.26 o 
 -10   4  12      254.30      292.39     32.71 o 
  -9   4  12       92.80      140.24     24.25 o 
  -8   4  12        4.06       28.64     17.75 o 
  -7   4  12      472.35      494.20     45.07 o 
  -6   4  12       33.82       30.33     13.19 o 
  -5   4  12     2413.00     2396.17     53.05 o 
  -4   4  12     2255.39     2303.27     50.23 o 
  -3   4  12     4025.41     4112.03     56.45 o 
  -2   4  12       84.56       69.93     10.35 o 
  -1   4  12      861.62      916.60     20.34 o 
   0   4  12     9914.21     9099.63     94.22 o 
   1   4  12      192.18      283.29     19.27 o 
   2   4  12     2654.08     2359.46     63.24 o 
   3   4  12       81.65       65.79     14.95 o 
   4   4  12      432.03      482.94     41.92 o 
   5   4  12      197.24      217.44     23.11 o 
   6   4  12     1040.85      990.86     63.94 o 
   7   4  12      251.97      198.69     35.26 o 
   8   4  12       66.20       99.82     31.34 o 
   9   4  12       19.07       14.72     28.33 o 
  10   4  12       20.31      101.61     55.33 o 
  11   4  12        2.70       74.19     57.19 o 
 -11   5  12      108.44       89.74     38.21 o 
 -10   5  12       21.88       26.44     30.55 o 
  -9   5  12      861.85     1002.51     84.80 o 
  -8   5  12       45.22       23.58     15.69 o 
  -7   5  12      357.02      449.18     32.69 o 
  -6   5  12      190.78      246.03     23.98 o 
  -5   5  12       26.92       35.02     15.49 o 
  -4   5  12      389.84      387.67     25.61 o 
  -3   5  12      488.08      517.36     22.48 o 
  -2   5  12       51.64       68.48     11.70 o 
  -1   5  12     2421.58     2233.92     38.43 o 
   0   5  12     1710.11     1585.75     55.60 o 
   1   5  12     1834.42     1749.60     69.02 o 
   2   5  12      153.55      213.71     25.75 o 
   3   5  12       54.22       45.09     15.61 o 
   4   5  12        2.05      -12.80     12.80 o 
   5   5  12      335.85      484.15     33.70 o 
   6   5  12     1118.20      961.06     82.25 o 
   7   5  12       54.99       10.20     34.86 o 
   8   5  12      727.90      627.43     72.64 o 
   9   5  12      489.77      379.34     50.32 o 
  10   5  12       15.59       21.45     37.34 o 
 -10   6  12       24.71       36.11     42.49 o 
  -9   6  12        6.97      -27.96     27.96 o 
  -8   6  12      766.38      833.88     37.97 o 
  -7   6  12      164.43      130.95     21.34 o 
  -6   6  12      125.58      168.75     23.57 o 
  -5   6  12      193.51      195.33     23.11 o 
  -4   6  12       12.63       28.40     14.63 o 
  -3   6  12      678.31      741.88     38.55 o 
  -2   6  12     1370.65     1394.54     36.76 o 
  -1   6  12        5.75      -16.36     16.36 o 
   0   6  12     2155.75     2163.55    104.15 o 
   1   6  12      427.12      471.80     29.54 o 
   2   6  12     1505.99     1555.54     69.54 o 
   3   6  12      761.14      780.21     37.39 o 
   4   6  12      110.77      100.97     22.16 o 
   5   6  12      498.84      549.12     36.86 o 
   6   6  12        0.58      -10.68     41.44 o 
   7   6  12       66.51       30.37     30.77 o 
   8   6  12      600.89      499.44     56.09 o 
   9   6  12        0.13      -10.46     35.73 o 
  10   6  12      534.56      438.08     94.10 o 
  -9   7  12        8.23       42.23     44.54 o 
  -8   7  12       51.51       59.10     25.31 o 
  -7   7  12      937.80      804.49     56.88 o 
  -6   7  12      583.34      650.17     64.55 o 
  -5   7  12      156.17      170.35     25.29 o 
  -4   7  12      317.99      355.87     30.38 o 
  -3   7  12      255.67      262.60     26.55 o 
  -2   7  12     1316.81     1237.98     46.25 o 
  -1   7  12     1327.58     1264.97     56.43 o 
   0   7  12       62.26       95.86     26.48 o 
   1   7  12      121.49      168.71     30.23 o 
   2   7  12        8.09       13.36     17.80 o 
   3   7  12     1218.59     1227.55     47.79 o 
   4   7  12      365.69      493.36     37.27 o 
   5   7  12      170.98      186.67     29.18 o 
   6   7  12      151.89      164.60     40.13 o 
   7   7  12      481.92      456.42     91.81 o 
   8   7  12      277.73      240.36     47.50 o 
   9   7  12      234.16      216.74     75.31 o 
  -8   8  12       34.24       21.77     26.37 o 
  -7   8  12       23.76       10.07     25.14 o 
  -6   8  12      113.04      114.46     51.34 o 
  -5   8  12     1508.95     1479.73    122.83 o 
  -4   8  12        1.11       16.94     24.74 o 
  -3   8  12     1233.32     1139.84     60.48 o 
  -2   8  12      106.33      130.78     31.58 o 
  -1   8  12        7.53       -2.22     39.64 o 
   0   8  12      252.79      234.41     36.97 o 
   1   8  12        0.64        9.82     25.76 o 
   2   8  12      126.67      155.07     56.26 o 
   3   8  12      150.71      196.18     29.80 o 
   4   8  12       71.44      152.29     28.98 o 
   5   8  12      903.16      958.56     77.67 o 
   6   8  12       74.67       90.27     38.11 o 
   7   8  12      574.26      592.96     62.27 o 
   8   8  12       21.44      103.35     66.75 o 
  -7   9  12       14.67       13.28     54.09 o 
  -6   9  12       36.40       40.92     38.93 o 
  -5   9  12       93.89       49.13     44.91 o 
  -4   9  12      475.63      512.76     83.06 o 
  -3   9  12      118.21      170.94     36.62 o 
  -2   9  12     1076.31     1029.92     66.23 o 
  -1   9  12        4.52       55.87     23.70 o 
   0   9  12      199.06      227.89     40.14 o 
   1   9  12      270.70      294.40     46.65 o 
   2   9  12       91.06      105.67     34.14 o 
   3   9  12        0.39       21.85     28.40 o 
   4   9  12      743.04      772.32     89.70 o 
   5   9  12       22.52       77.57     38.28 o 
   6   9  12      311.61      284.98     74.69 o 
   7   9  12       82.25       98.01     69.85 o 
  -5  10  12      169.80      125.06     63.77 o 
  -4  10  12        3.12       34.69     40.14 o 
  -3  10  12       47.86      131.61     67.31 o 
  -2  10  12      103.46      108.79     38.42 o 
  -1  10  12       42.27       58.12     35.75 o 
   0  10  12      235.20      265.58     46.03 o 
   1  10  12        4.69       23.10     63.21 o 
   2  10  12       47.59       88.29     35.63 o 
   3  10  12      100.28       19.12     33.86 o 
  -2  11  12        0.11       22.33     54.34 o 
  -1  11  12      159.62      169.72     73.70 o 
   1  11  12       56.75       88.21     54.34 o 
 -11   0  13       85.75       48.14     37.47 o 
  -9   0  13      451.50      574.68     58.93 o 
  -7   0  13        5.62       14.97     14.64 o 
  -5   0  13     3594.78     3497.29    129.22 o 
  -3   0  13     1448.28     1157.38     29.54 o 
  -1   0  13       60.24       28.48     12.65 o 
   1   0  13      164.07      174.53     13.79 o 
   3   0  13      637.13      574.96     28.81 o 
   5   0  13     3677.96     3911.34     87.16 o 
   7   0  13      352.84      333.03     34.74 o 
   9   0  13      856.61      880.13     82.01 o 
  11   0  13       98.97       39.95     49.75 o 
 -12   1  13       44.80       38.82     30.42 o 
 -11   1  13        0.38       -0.94     23.99 o 
 -10   1  13      672.61      678.86     48.30 o 
  -9   1  13        0.16       21.40     18.99 o 
  -8   1  13      632.65      636.48     33.59 o 
  -7   1  13      578.20      517.68     27.19 o 
  -6   1  13     1406.41     1372.27     45.75 o 
  -5   1  13     2358.88     2450.23     44.99 o 
  -4   1  13       87.84       85.80     16.50 o 
  -3   1  13      982.99      841.25     17.55 o 
  -2   1  13     6121.88     5918.72     61.83 o 
  -1   1  13      174.28      227.89     13.12 o 
   0   1  13    16081.78    15477.21    162.04 o 
   1   1  13     9066.26     8481.36    100.54 o 
   2   1  13      111.97      122.27     17.21 o 
   3   1  13      151.06      214.44     16.78 o 
   4   1  13      347.64      343.22     33.49 o 
   5   1  13     1920.28     1767.52     59.56 o 
   6   1  13     3016.25     3057.87     55.65 o 
   7   1  13       49.53       48.05     13.66 o 
   8   1  13      720.90      842.24     36.17 o 
   9   1  13      104.74      134.03     39.02 o 
  10   1  13        2.46      -11.54     28.96 o 
  11   1  13      449.50      450.11     80.02 o 
  12   1  13       47.28       95.53     57.82 o 
 -12   2  13      117.66       78.55     32.13 o 
 -11   2  13       15.80       39.48     23.69 o 
 -10   2  13        0.19       -2.87     27.26 o 
  -9   2  13      748.83      748.27     38.44 o 
  -8   2  13      707.62      675.04     34.39 o 
  -7   2  13      610.27      640.60     34.63 o 
  -6   2  13     7716.14     7818.39    103.88 o 
  -5   2  13     3698.65     3492.60     58.93 o 
  -4   2  13     5849.97     5981.03     81.66 o 
  -3   2  13     3617.59     3574.58     44.84 o 
  -2   2  13       60.39       96.53      8.60 o 
  -1   2  13     1504.05     1815.95     36.67 o 
   0   2  13     2261.12     1894.87     25.96 o 
   1   2  13    10235.49    10024.81    117.04 o 
   2   2  13      332.81      369.79     20.45 o 
   3   2  13      773.50      842.89     42.75 o 
   4   2  13       12.92       23.75     11.41 o 
   5   2  13        0.71       21.12     12.61 o 
   6   2  13      780.68      808.41     56.44 o 
   7   2  13      337.32      351.77     24.51 o 
   8   2  13       55.77       56.54     20.77 o 
   9   2  13      127.60       85.17     25.33 o 
  10   2  13      163.91      279.27     67.74 o 
  11   2  13       72.81       81.88     55.21 o 
 -12   3  13       14.58       39.88     34.80 o 
 -11   3  13       42.55       53.29     25.43 o 
 -10   3  13        1.62        2.62     19.78 o 
  -9   3  13      155.84      161.14     24.87 o 
  -8   3  13      269.06      275.91     28.02 o 
  -7   3  13      193.59      194.54     26.86 o 
  -6   3  13      222.99      257.13     20.89 o 
  -5   3  13     9189.69     9024.50    116.71 o 
  -4   3  13       66.95       59.02     11.67 o 
  -3   3  13    13041.53    12441.36    119.68 o 
  -2   3  13     3390.95     3407.99     53.63 o 
  -1   3  13       40.38       39.71     10.87 o 
   0   3  13      845.59     1007.26     23.96 o 
   1   3  13     8537.47     8435.97    105.92 o 
   2   3  13     2187.11     2390.15     48.23 o 
   3   3  13     4504.51     4361.78     86.55 o 
   4   3  13     2968.43     2895.47     59.22 o 
   5   3  13     1365.70     1415.54     42.91 o 
   6   3  13      401.25      310.44     25.36 o 
   7   3  13      337.53      340.32     38.66 o 
   8   3  13       64.67       64.21     28.24 o 
   9   3  13      313.00      334.17     43.53 o 
  10   3  13      103.12      130.77     53.72 o 
  11   3  13      132.92      105.70     64.76 o 
 -11   4  13      185.26      119.09     62.10 o 
 -10   4  13        4.93       24.48     21.12 o 
  -9   4  13      326.35      366.17     49.50 o 
  -8   4  13      156.64      197.47     28.99 o 
  -7   4  13      176.01      161.15     34.24 o 
  -6   4  13     2004.23     1949.63     49.68 o 
  -5   4  13      297.48      317.63     23.23 o 
  -4   4  13       36.06       77.48     17.65 o 
  -3   4  13      539.27      463.08     39.09 o 
  -2   4  13      384.91      354.48     21.85 o 
  -1   4  13     1530.83     1493.95     26.41 o 
   0   4  13      415.60      388.59     15.82 o 
   1   4  13     1270.23     1283.79     35.27 o 
   2   4  13     2589.62     2605.14     54.14 o 
   3   4  13      199.14      208.84     20.67 o 
   4   4  13     7549.61     7646.31    113.80 o 
   5   4  13        0.66        4.97     14.38 o 
   6   4  13      562.21      569.29     57.98 o 
   7   4  13      524.37      501.03    170.59 o 
   8   4  13       67.62       78.85     30.34 o 
   9   4  13       80.18      100.53     34.87 o 
  10   4  13      250.08      233.40     45.55 o 
  11   4  13       25.81      -12.16     52.85 o 
 -11   5  13        1.68       -0.67     32.18 o 
 -10   5  13      178.04      142.33     39.60 o 
  -9   5  13        3.82        6.19     19.77 o 
  -8   5  13      739.11      732.97     41.38 o 
  -7   5  13        2.76       18.63     15.61 o 
  -6   5  13      288.65      284.38     27.81 o 
  -5   5  13       16.13       10.98     12.36 o 
  -4   5  13     1266.40     1241.43     39.68 o 
  -3   5  13       80.13       66.73     12.40 o 
  -2   5  13     5110.81     5052.25     75.64 o 
  -1   5  13       30.35       34.65     10.45 o 
   0   5  13      115.50       90.76     14.54 o 
   1   5  13      742.08      653.96     40.94 o 
   2   5  13       11.76        8.89     13.10 o 
   3   5  13      816.31      787.20     34.28 o 
   4   5  13      286.92      244.38     25.01 o 
   5   5  13      307.73      331.72     29.29 o 
   6   5  13      537.31      603.12     56.40 o 
   7   5  13        1.06      -11.04     27.14 o 
   8   5  13     1223.22     1277.09     88.96 o 
   9   5  13        1.44      -12.94     30.49 o 
  10   5  13      204.62      178.19     45.10 o 
 -10   6  13      129.12       90.21     39.00 o 
  -9   6  13       74.43      113.29     36.97 o 
  -8   6  13       22.38       20.65     17.12 o 
  -7   6  13      129.03      109.97     27.13 o 
  -6   6  13      141.40      123.52     21.59 o 
  -5   6  13       11.45        0.55     14.05 o 
  -4   6  13        9.31        1.31     15.16 o 
  -3   6  13       38.41       10.16     14.88 o 
  -2   6  13      428.21      404.84     23.07 o 
  -1   6  13     1467.77     1456.14     54.98 o 
   0   6  13     1264.73     1363.42     54.69 o 
   1   6  13     1518.49     1532.60     46.01 o 
   2   6  13      889.64      860.47     36.99 o 
   3   6  13      244.60      268.28     27.59 o 
   4   6  13        2.24        5.86     17.30 o 
   5   6  13      557.76      701.17     40.37 o 
   6   6  13      348.95      295.94     42.02 o 
   7   6  13      676.04      611.18     55.57 o 
   8   6  13      171.22      183.32     42.60 o 
   9   6  13      134.31      122.14     62.72 o 
  10   6  13       55.53       46.03     66.75 o 
  -9   7  13       21.37       36.22     32.27 o 
  -8   7  13      238.03      217.64     32.26 o 
  -7   7  13      398.16      368.14     38.14 o 
  -6   7  13       26.78       26.52     22.96 o 
  -5   7  13      243.04      338.88     32.65 o 
  -4   7  13      276.03      272.49     27.95 o 
  -3   7  13       15.97       45.02     17.32 o 
  -2   7  13      193.06      259.68     28.49 o 
  -1   7  13       38.51       87.89     27.41 o 
   0   7  13        4.80       18.44     36.66 o 
   1   7  13       52.27       98.49     27.24 o 
   2   7  13        3.17        5.49     17.59 o 
   3   7  13      290.20      270.15     29.14 o 
   4   7  13      144.72      132.17     25.58 o 
   5   7  13      316.11      429.30     36.90 o 
   6   7  13      286.19      239.65     80.89 o 
   7   7  13       82.38       78.78     36.76 o 
   8   7  13      129.17      160.11     46.61 o 
   9   7  13        1.73       34.86     63.52 o 
  -8   8  13      207.25      268.42     38.66 o 
  -7   8  13      217.07      245.04     35.51 o 
  -6   8  13      789.20      703.74     75.40 o 
  -5   8  13        1.82      -14.98     18.26 o 
  -4   8  13      694.07      709.56     78.97 o 
  -3   8  13      121.87      101.68     29.66 o 
  -2   8  13       34.65       42.28     26.23 o 
  -1   8  13      481.44      523.24     43.27 o 
   0   8  13      350.86      399.83     42.89 o 
   1   8  13       37.09       69.77     29.08 o 
   2   8  13     1182.92     1270.26     74.94 o 
   3   8  13       19.64       10.00     29.43 o 
   4   8  13     1476.50     1485.42     57.64 o 
   5   8  13      315.69      271.53     46.23 o 
   6   8  13        1.44       -7.40     32.19 o 
   7   8  13       70.13       89.81     41.73 o 
   8   8  13       48.38       62.16     63.40 o 
  -7   9  13      380.39      359.30     83.87 o 
  -6   9  13       37.92       24.40     35.84 o 
  -5   9  13       89.49      100.12     33.81 o 
  -4   9  13       39.69       55.22     30.84 o 
  -3   9  13      130.89       77.52     34.86 o 
  -2   9  13        0.68       14.33     28.50 o 
  -1   9  13       36.68       76.64     26.60 o 
   0   9  13       72.44      150.60     36.48 o 
   1   9  13      155.44      151.16     37.06 o 
   2   9  13       24.45       34.11     29.57 o 
   3   9  13      766.14      879.39     68.73 o 
   4   9  13      111.24      120.58     38.36 o 
   5   9  13      229.61      221.19     46.43 o 
   6   9  13       51.57       67.37     57.32 o 
   7   9  13        1.88       44.04     62.41 o 
  -5  10  13        0.18        3.35     54.09 o 
  -4  10  13      297.61      221.58     65.01 o 
  -3  10  13      324.13      307.65     48.94 o 
  -2  10  13        1.17       63.51     35.35 o 
  -1  10  13      122.14       70.19     52.85 o 
   0  10  13        0.77       -9.99     30.53 o 
   1  10  13       22.26       21.73     32.85 o 
   2  10  13      269.86      227.13     43.50 o 
   3  10  13        7.72       10.23     31.59 o 
  -2  11  13      160.20      116.13     62.28 o 
  -1  11  13       48.52      -12.78     52.73 o 
   0  11  13      171.94       77.42     62.16 o 
   1  11  13       35.66       53.97     50.62 o 
 -12   0  14        3.31       31.02     39.08 o 
 -10   0  14      915.95      838.07     72.58 o 
  -8   0  14       77.73       40.92     37.78 o 
  -6   0  14       34.10       41.44     18.61 o 
  -4   0  14     6988.78     6490.95     96.29 o 
  -2   0  14      661.58      772.05     24.36 o 
   0   0  14    14386.32    14388.96    180.78 o 
   2   0  14      722.98      668.35     42.80 o 
   4   0  14     2813.81     3025.74     72.02 o 
   6   0  14     5581.72     5433.11    112.76 o 
   8   0  14      907.03      918.17     52.33 o 
  10   0  14       46.89        3.85     42.93 o 
 -12   1  14      114.72      125.84     34.48 o 
 -11   1  14      185.90      260.52     37.52 o 
 -10   1  14      798.14      923.60     44.99 o 
  -9   1  14      251.59      215.20     25.95 o 
  -8   1  14       50.15       57.20     19.74 o 
  -7   1  14       36.32       66.33     13.97 o 
  -6   1  14      517.83      550.10     30.06 o 
  -5   1  14     6358.60     6195.07     82.72 o 
  -4   1  14      166.16      153.36     12.83 o 
  -3   1  14     1020.97      832.76     18.06 o 
  -2   1  14     1154.09     1485.81     33.71 o 
  -1   1  14        5.55        4.97      4.56 o 
   0   1  14     1255.48     1048.11     20.84 o 
   1   1  14       11.43       16.55      9.49 o 
   2   1  14     3163.12     3029.98     52.02 o 
   3   1  14       25.31       34.01     13.45 o 
   4   1  14       40.77       42.62     11.09 o 
   5   1  14     5768.12     5555.32     77.05 o 
   6   1  14      157.08      144.72     17.87 o 
   7   1  14     1001.85      976.14     35.87 o 
   8   1  14       99.08      130.56     20.79 o 
   9   1  14       79.50       49.78     24.13 o 
  10   1  14       22.02      -27.32     27.32 o 
  11   1  14      308.54      285.11     70.22 o 
 -12   2  14      190.11      216.91     41.44 o 
 -11   2  14       21.00       45.38     22.55 o 
 -10   2  14      270.94      225.28     31.82 o 
  -9   2  14      931.00      946.64     64.19 o 
  -8   2  14      135.21      124.70     21.18 o 
  -7   2  14     4920.95     4793.26     99.51 o 
  -6   2  14      832.11      812.64     58.84 o 
  -5   2  14      224.16      253.27     22.56 o 
  -4   2  14     1315.16     1432.04     34.69 o 
  -3   2  14     2263.47     2468.71     47.63 o 
  -2   2  14    11709.81    11131.43    106.00 o 
  -1   2  14    17164.09    17064.83    151.42 o 
   0   2  14       40.25       44.01      6.54 o 
   1   2  14     8366.65     7460.55    120.31 o 
   2   2  14     1824.78     1772.32     38.95 o 
   3   2  14     2478.96     2333.51     48.13 o 
   4   2  14     2175.38     1920.35     46.09 o 
   5   2  14       51.83       59.56     15.37 o 
   6   2  14      312.92      368.59     27.30 o 
   7   2  14       14.51       10.08     14.21 o 
   8   2  14      448.87      498.37     36.10 o 
   9   2  14      905.41      935.52     48.30 o 
  10   2  14       14.60       44.54     44.91 o 
  11   2  14       79.69       54.34     51.74 o 
 -12   3  14       24.52       54.85     34.02 o 
 -11   3  14       62.11       93.49     27.22 o 
 -10   3  14      329.03      309.92     32.72 o 
  -9   3  14       14.68       48.72     19.57 o 
  -8   3  14     1350.15     1517.42     50.00 o 
  -7   3  14     1260.19     1333.59     51.00 o 
  -6   3  14     3190.73     3118.44     60.74 o 
  -5   3  14     1075.92     1188.78     54.11 o 
  -4   3  14     1568.96     1680.39     40.59 o 
  -3   3  14     1806.33     1971.17     33.59 o 
  -2   3  14     3914.18     3609.79     48.69 o 
  -1   3  14     8875.19     9225.30     94.42 o 
   0   3  14    10322.15    10210.01    120.14 o 
   1   3  14      569.71      471.27     21.57 o 
   2   3  14     4695.39     5022.99     76.99 o 
   3   3  14     3927.89     3976.81     69.16 o 
   4   3  14     6571.83     6460.18    112.94 o 
   5   3  14      216.78      284.28     24.24 o 
   6   3  14        6.58        5.02     21.22 o 
   7   3  14        5.64       21.21     16.65 o 
   8   3  14     1106.98     1017.94     57.73 o 
   9   3  14        0.80      -26.44     26.44 o 
  10   3  14      731.29      798.74     96.03 o 
  11   3  14       17.77       18.86     49.50 o 
 -11   4  14        0.59      -29.75     29.75 o 
 -10   4  14      118.46       59.34     23.12 o 
  -9   4  14      563.60      483.06     36.49 o 
  -8   4  14      145.77      158.10     24.26 o 
  -7   4  14     1225.80     1287.60     84.21 o 
  -6   4  14      936.49      884.58     51.50 o 
  -5   4  14     2152.91     2176.39     55.39 o 
  -4   4  14     3001.23     2765.28     56.67 o 
  -3   4  14       97.56       70.08     10.49 o 
  -2   4  14     4530.11     4208.80     58.01 o 
  -1   4  14       98.78       95.47      9.44 o 
   0   4  14       33.39       14.44      9.96 o 
   1   4  14     4511.53     4371.89     71.44 o 
   2   4  14       62.89      113.74     16.08 o 
   3   4  14      855.37      890.84     34.06 o 
   4   4  14     1506.51     1491.10     46.86 o 
   5   4  14      301.11      282.39     28.13 o 
   6   4  14     2678.76     2819.96     67.83 o 
   7   4  14      399.75      313.45     40.42 o 
   8   4  14       84.20       37.55     59.24 o 
   9   4  14      291.84      486.27     52.97 o 
  10   4  14      298.75      285.02     78.41 o 
  11   4  14       73.38      151.61     62.53 o 
 -11   5  14      111.05       82.08     40.20 o 
 -10   5  14        0.07       -1.55     26.30 o 
  -9   5  14      299.24      295.48     40.58 o 
  -8   5  14       42.80       56.97     19.41 o 
  -7   5  14        0.66      -13.49     13.49 o 
  -6   5  14      148.36      156.75     29.87 o 
  -5   5  14      128.28      134.64     18.70 o 
  -4   5  14      158.62      194.58     21.02 o 
  -3   5  14     2289.70     2300.36     43.91 o 
  -2   5  14       35.85       51.13     11.54 o 
  -1   5  14     2130.66     2055.94     40.96 o 
   0   5  14      481.97      452.97     24.36 o 
   1   5  14      133.32      152.56     18.29 o 
   2   5  14      923.15     1003.31     36.98 o 
   3   5  14     2156.17     2307.10     57.20 o 
   4   5  14       18.54       17.01     15.08 o 
   5   5  14     1554.13     1541.92     51.14 o 
   6   5  14     1639.04     1635.22     75.36 o 
   7   5  14      423.44      324.59     51.49 o 
   8   5  14        7.62       43.96     31.31 o 
   9   5  14       20.80      -17.90     32.15 o 
  10   5  14        4.63       53.19     38.09 o 
 -10   6  14       24.24      -13.81     28.04 o 
  -9   6  14       17.56       56.19     31.82 o 
  -8   6  14       10.50        6.63     17.33 o 
  -7   6  14       30.70       34.29     18.55 o 
  -6   6  14        2.17        3.98     15.88 o 
  -5   6  14      234.61      268.14     26.74 o 
  -4   6  14      300.55      195.13     23.17 o 
  -3   6  14       63.43       86.28     17.25 o 
  -2   6  14      200.49      187.74     20.36 o 
  -1   6  14      129.69      186.81     22.12 o 
   0   6  14     1369.91     1402.07     56.14 o 
   1   6  14        0.76        8.26     14.45 o 
   2   6  14      558.39      587.37     33.65 o 
   3   6  14      503.85      531.55     34.05 o 
   4   6  14     1850.23     1767.26     55.46 o 
   5   6  14       38.01       47.16     21.67 o 
   6   6  14        5.31       49.90     29.81 o 
   7   6  14        3.01       32.20     32.11 o 
   8   6  14       71.57       52.51     36.08 o 
   9   6  14       53.02       50.56     38.06 o 
  10   6  14        4.15      -52.73     52.73 o 
  -9   7  14      269.03      228.62     82.88 o 
  -8   7  14      114.48      148.33     30.53 o 
  -7   7  14        3.27       -5.98     18.36 o 
  -6   7  14      173.15      133.34     23.98 o 
  -5   7  14      575.39      494.60     40.10 o 
  -4   7  14      194.24      189.02     25.45 o 
  -3   7  14     2063.02     1962.20     56.31 o 
  -2   7  14       11.64       18.32     17.78 o 
  -1   7  14       64.24       48.53     19.14 o 
   0   7  14        5.59       24.02     23.27 o 
   1   7  14      902.10      841.83     50.86 o 
   2   7  14      569.14      645.50     50.12 o 
   3   7  14      577.64      563.86     36.96 o 
   4   7  14       38.03        4.64     20.37 o 
   5   7  14        3.48       42.61     22.78 o 
   6   7  14        3.31       16.80     31.77 o 
   7   7  14      114.61       70.11     38.69 o 
   8   7  14       27.97       47.55     40.09 o 
   9   7  14        0.09        1.86     57.94 o 
  -8   8  14        8.70       19.19     27.72 o 
  -7   8  14      578.13      562.49     91.72 o 
  -6   8  14        3.30       32.72     22.03 o 
  -5   8  14       55.16       39.93     21.67 o 
  -4   8  14        3.35       31.27     25.70 o 
  -3   8  14      173.83      193.55     36.64 o 
  -2   8  14      724.19      739.95     63.21 o 
  -1   8  14     1319.39     1423.43     53.80 o 
   0   8  14        0.17       36.97     49.19 o 
   1   8  14      264.09      309.30     40.34 o 
   2   8  14       38.33       42.79     27.50 o 
   3   8  14      852.40      830.67     56.97 o 
   4   8  14      101.42      141.58     29.30 o 
   5   8  14        5.03       20.06     60.05 o 
   6   8  14        0.49        9.34     33.73 o 
   7   8  14      306.25      339.02     87.22 o 
   8   8  14       44.81       65.76     61.16 o 
  -7   9  14       34.93       37.72     59.80 o 
  -6   9  14      135.21      139.41     47.08 o 
  -5   9  14        0.70        8.41     65.51 o 
  -4   9  14      178.59      162.62     37.99 o 
  -3   9  14        5.04       35.89     30.29 o 
  -2   9  14       31.07        7.28     29.00 o 
  -1   9  14       80.80      117.47     27.31 o 
   0   9  14     1720.48     1682.11     75.89 o 
   1   9  14        5.93        2.86     26.77 o 
   2   9  14      941.22      971.38     64.39 o 
   3   9  14      232.63      280.55     68.05 o 
   4   9  14        1.17       15.01     30.82 o 
   5   9  14      161.69      135.58     42.15 o 
   6   9  14       57.75       86.85     62.78 o 
  -5  10  14       13.77       39.83     59.43 o 
  -4  10  14      165.24      240.81     66.87 o 
  -3  10  14      134.90      132.97     40.47 o 
  -2  10  14       91.83       73.65     36.76 o 
  -1  10  14      105.62       37.29     34.96 o 
   0  10  14        0.59        1.36     32.50 o 
   1  10  14      104.23      119.92     63.03 o 
   2  10  14      245.35      191.36     44.04 o 
   3  10  14       29.59       15.87     32.24 o 
  -1  11  14      100.38       98.63     64.76 o 
   0  11  14       45.13       46.15     59.30 o 
   1  11  14       76.16      109.43     60.92 o 
 -11   0  15       90.24       47.64     36.97 o 
  -9   0  15      184.81      163.40     39.08 o 
  -7   0  15     1432.10     1432.35     70.10 o 
  -5   0  15      899.39      880.83     28.32 o 
  -3   0  15     9220.01     8988.46    135.73 o 
  -1   0  15     5983.03     5662.88    162.59 o 
   1   0  15        7.28       -1.23      7.12 o 
   3   0  15     6093.32     5470.53     99.92 o 
   5   0  15     4211.07     4116.44     92.46 o 
   7   0  15       65.73       60.24     25.11 o 
   9   0  15      384.25      282.25     57.69 o 
  11   0  15       28.10       43.55     50.62 o 
 -12   1  15        7.82      -25.21     25.21 o 
 -11   1  15       62.08       61.36     40.32 o 
 -10   1  15       32.65       77.93     31.70 o 
  -9   1  15     1054.57     1022.53     41.57 o 
  -8   1  15      106.20       76.45     16.65 o 
  -7   1  15      215.28      219.73     26.18 o 
  -6   1  15     2306.79     2069.56     57.42 o 
  -5   1  15      688.74      776.11     25.44 o 
  -4   1  15     6902.00     6646.58     70.09 o 
  -3   1  15      354.04      469.80     14.39 o 
  -2   1  15      803.51      952.56     20.36 o 
  -1   1  15     4782.56     4233.15     49.85 o 
   0   1  15      383.73      338.07     12.94 o 
   1   1  15     5810.07     5875.39     72.37 o 
   2   1  15    11469.63    10803.95    128.67 o 
   3   1  15     2590.29     2692.44     70.58 o 
   4   1  15     5476.05     5298.93     83.78 o 
   5   1  15     1426.04     1279.52     50.41 o 
   6   1  15      169.08      169.12     18.98 o 
   7   1  15       56.82       90.90     18.31 o 
   8   1  15     1435.09     1396.34     43.70 o 
   9   1  15      183.75      120.63     26.56 o 
  10   1  15      141.63      114.14     35.59 o 
  11   1  15       19.20       28.29     49.38 o 
 -12   2  15       13.41       80.71     33.31 o 
 -11   2  15      143.16      126.51     27.73 o 
 -10   2  15     1206.19     1066.46     47.53 o 
  -9   2  15     1036.21      987.73     43.63 o 
  -8   2  15      137.67      113.54     23.02 o 
  -7   2  15      105.12      125.96     21.85 o 
  -6   2  15      389.43      384.66     23.61 o 
  -5   2  15     1690.55     1590.70     38.67 o 
  -4   2  15     3022.31     2965.90     67.94 o 
  -3   2  15     3899.92     3965.54     49.77 o 
  -2   2  15      234.17      238.74     12.33 o 
  -1   2  15       37.87       48.83      8.51 o 
   0   2  15    10632.18    10769.34    102.97 o 
   1   2  15    16801.92    16194.89    176.23 o 
   2   2  15     5496.26     4853.21     73.14 o 
   3   2  15      243.78      249.86     20.58 o 
   4   2  15      155.24      186.81     20.34 o 
   5   2  15      184.33      177.79     20.91 o 
   6   2  15     3347.53     3163.22     83.92 o 
   7   2  15      421.08      429.60     31.51 o 
   8   2  15      676.41      734.20     41.46 o 
   9   2  15        8.14       14.10     22.27 o 
  10   2  15      283.92      302.60     69.48 o 
  11   2  15      171.71      148.76     64.14 o 
 -11   3  15      463.62      464.51     40.60 o 
 -10   3  15       11.88       19.43     20.38 o 
  -9   3  15      838.86      732.93     53.53 o 
  -8   3  15       81.38      114.15     24.76 o 
  -7   3  15      133.98      152.04     24.24 o 
  -6   3  15       61.71       55.23     13.90 o 
  -5   3  15     2306.08     2532.17     58.70 o 
  -4   3  15      507.44      549.41     24.69 o 
  -3   3  15     4929.90     4768.38     59.31 o 
  -2   3  15      338.00      471.29     17.31 o 
  -1   3  15     8070.93     7275.08     79.38 o 
   0   3  15       33.64       27.21      6.94 o 
   1   3  15     4457.84     4606.96     70.56 o 
   2   3  15      690.33      765.15     33.08 o 
   3   3  15        3.36       12.63     11.29 o 
   4   3  15     1227.75     1178.75     53.63 o 
   5   3  15     3475.80     3523.09     82.08 o 
   6   3  15      388.80      334.97     36.85 o 
   7   3  15     1619.43     1778.71     75.29 o 
   8   3  15      724.74      690.48     80.52 o 
   9   3  15      150.12      115.08     35.08 o 
  10   3  15       21.98       -6.70     45.28 o 
  11   3  15        8.17      -29.28     52.60 o 
 -11   4  15       45.77       36.61     24.87 o 
 -10   4  15       90.63      135.51     26.85 o 
  -9   4  15       91.02      113.81     24.08 o 
  -8   4  15     1006.60     1013.33    118.73 o 
  -7   4  15      136.05      194.70     23.04 o 
  -6   4  15      608.54      611.04     31.48 o 
  -5   4  15      421.11      434.92     32.50 o 
  -4   4  15      343.66      370.90     23.76 o 
  -3   4  15      111.69      136.08     12.81 o 
  -2   4  15    11178.87    10959.50    136.12 o 
  -1   4  15      343.21      395.65     17.90 o 
   0   4  15     2638.29     2548.95     39.83 o 
   1   4  15        3.57        9.46     10.39 o 
   2   4  15      711.52      801.55     30.99 o 
   3   4  15     2724.45     2677.91     58.76 o 
   4   4  15      904.80      968.37     37.43 o 
   5   4  15      537.14      560.36     58.03 o 
   6   4  15      101.55      131.78     22.62 o 
   7   4  15       29.43       10.17     25.93 o 
   8   4  15      147.83      119.83     33.15 o 
   9   4  15      392.05      489.60     52.55 o 
  10   4  15       36.23       31.88     34.97 o 
  11   4  15        2.02      -18.73     56.45 o 
 -11   5  15       61.66       22.67     34.90 o 
 -10   5  15       24.43       47.40     32.68 o 
  -9   5  15       40.90       51.14     29.47 o 
  -8   5  15       89.05      121.74     27.63 o 
  -7   5  15      188.88      135.17     22.62 o 
  -6   5  15     1912.57     1873.47     55.90 o 
  -5   5  15      458.64      445.96     28.55 o 
  -4   5  15     1279.19     1275.84     40.83 o 
  -3   5  15      542.70      562.76     23.71 o 
  -2   5  15        1.14       15.93      9.15 o 
  -1   5  15      193.44      179.35     15.74 o 
   0   5  15     1133.74     1181.35     35.83 o 
   1   5  15       10.10       21.19     13.15 o 
   2   5  15     1617.91     1454.73     44.16 o 
   3   5  15      844.28      831.10     46.01 o 
   4   5  15       16.88       22.87     17.17 o 
   5   5  15       72.88       82.01     21.26 o 
   6   5  15        6.81       66.59     21.59 o 
   7   5  15      406.79      309.23     42.67 o 
   8   5  15       43.22       51.85     35.78 o 
   9   5  15        0.91      -16.91     32.97 o 
  10   5  15       52.82       70.88     40.71 o 
 -10   6  15        0.57       28.16     41.00 o 
  -9   6  15        0.86       -4.89     37.34 o 
  -8   6  15        1.90       37.55     18.15 o 
  -7   6  15      367.39      325.43     34.21 o 
  -6   6  15       71.03       92.36     21.62 o 
  -5   6  15      427.26      496.45     32.94 o 
  -4   6  15        1.66       -1.82     13.81 o 
  -3   6  15     2723.06     2669.70     62.06 o 
  -2   6  15        4.81        7.50     11.01 o 
  -1   6  15       54.16       56.08     16.80 o 
   0   6  15       95.39       91.21     24.66 o 
   1   6  15      242.92      220.72     22.99 o 
   2   6  15      664.71      694.28     35.29 o 
   3   6  15     3338.63     3311.44     74.31 o 
   4   6  15       66.61       82.29     22.27 o 
   5   6  15      150.53      106.72     24.45 o 
   6   6  15       10.08       32.81     30.21 o 
   7   6  15       15.92       37.28     43.61 o 
   8   6  15       32.50       13.63     32.82 o 
   9   6  15       29.27       13.80     36.85 o 
  -9   7  15       50.93       43.00     39.83 o 
  -8   7  15        4.16       25.25     26.63 o 
  -7   7  15        0.69       21.11     20.89 o 
  -6   7  15      495.02      481.78     36.17 o 
  -5   7  15        0.45        8.98     17.04 o 
  -4   7  15      363.16      374.69     40.56 o 
  -3   7  15      206.67      281.17     27.46 o 
  -2   7  15      350.98      390.16     47.86 o 
  -1   7  15      459.16      472.89     34.34 o 
   0   7  15      168.17      165.16     50.12 o 
   1   7  15      453.46      369.29     47.64 o 
   2   7  15      191.27      222.08     26.57 o 
   3   7  15      146.74      157.37     26.27 o 
   4   7  15      145.76      148.20     38.38 o 
   5   7  15      292.92      286.87     33.77 o 
   6   7  15       33.77       59.17     41.13 o 
   7   7  15        9.91       26.39     39.33 o 
   8   7  15       12.98        8.42     64.64 o 
   9   7  15      137.71      218.36     76.05 o 
  -8   8  15      449.70      435.88     44.88 o 
  -7   8  15       47.02       39.19     24.03 o 
  -6   8  15      310.08      314.28     34.93 o 
  -5   8  15        3.60       32.88     21.06 o 
  -4   8  15      384.66      384.87     53.10 o 
  -3   8  15      153.71      196.28     36.11 o 
  -2   8  15     1693.51     1686.18     75.31 o 
  -1   8  15      151.33      109.98     25.56 o 
   0   8  15     1183.57     1068.35     58.34 o 
   1   8  15       75.47      111.18     32.69 o 
   2   8  15       32.28       17.34     27.21 o 
   3   8  15       36.11       42.53     28.55 o 
   4   8  15       35.26       93.89     27.85 o 
   5   8  15        4.29       -1.71     30.62 o 
   6   8  15      548.00      540.55     88.15 o 
   7   8  15       25.88        6.79     38.09 o 
   8   8  15      366.42      347.26     88.09 o 
  -7   9  15      120.66       49.75     60.30 o 
  -6   9  15       16.09       17.87     47.52 o 
  -5   9  15       27.67       50.33     31.45 o 
  -4   9  15        0.25       52.68     30.25 o 
  -3   9  15      276.86      263.88     56.95 o 
  -2   9  15      112.53      122.37     34.47 o 
  -1   9  15      917.90      931.40     65.64 o 
   0   9  15       32.21       12.51     29.83 o 
   1   9  15      230.04      256.94     40.97 o 
   2   9  15      182.68      198.69     40.09 o 
   3   9  15        7.30        2.64     57.13 o 
   4   9  15       20.64       42.00     32.34 o 
   5   9  15        1.66       25.36     34.82 o 
   6   9  15        0.08       52.48     60.05 o 
  -4  10  15       13.77      -10.42     43.42 o 
  -3  10  15      172.58      183.89     42.51 o 
  -2  10  15      229.78      281.65     47.70 o 
  -1  10  15       69.46        8.29     33.95 o 
   0  10  15       64.70       96.13     39.02 o 
   1  10  15      472.67      475.68     53.77 o 
   2  10  15       17.92        7.64     33.20 o 
   3  10  15       32.26       36.48     33.78 o 
  -1  11  15        6.67      -46.03     46.03 o 
   0  11  15       84.36      186.60     73.08 o 
 -12   0  16       88.92       63.77     46.77 o 
 -10   0  16     1440.09     1306.42     84.99 o 
  -8   0  16     1022.24      983.46     48.12 o 
  -6   0  16     4100.72     3714.81    113.27 o 
  -4   0  16       59.34      101.63     12.62 o 
  -2   0  16     3555.05     3307.45    112.90 o 
   0   0  16    44802.48    42656.56    513.64 o 
   2   0  16     2579.48     2308.14     80.40 o 
   4   0  16        4.68        7.92     15.56 o 
   6   0  16     1108.43     1050.47     50.43 o 
   8   0  16      463.98      467.54     43.15 o 
  10   0  16      230.13      184.74     57.07 o 
 -12   1  16       29.54       -1.72     28.04 o 
 -11   1  16        2.85       25.95     24.16 o 
 -10   1  16       13.13        6.19     19.92 o 
  -9   1  16      507.78      567.82     36.30 o 
  -8   1  16       45.75       49.35     18.02 o 
  -7   1  16      372.60      451.08     32.85 o 
  -6   1  16     1221.94     1219.46     44.39 o 
  -5   1  16     1315.65     1362.31     42.83 o 
  -4   1  16      159.91      205.81     11.40 o 
  -3   1  16        0.05        9.27      5.45 o 
  -2   1  16       17.51       17.64      5.69 o 
  -1   1  16       30.03       37.60     12.70 o 
   0   1  16    11628.08    11797.74    110.95 o 
   1   1  16     7899.59     7431.53     76.87 o 
   2   1  16      426.82      322.02     27.80 o 
   3   1  16     2455.13     2093.18     46.24 o 
   4   1  16     1870.42     1835.08     46.30 o 
   5   1  16       82.40       79.36     14.76 o 
   6   1  16     1307.30     1323.22     39.14 o 
   7   1  16      725.01      784.29     40.58 o 
   8   1  16        1.49       41.64     18.57 o 
   9   1  16      199.35      257.88     31.53 o 
  10   1  16      364.67      275.63     45.12 o 
  11   1  16      109.47      103.84     61.41 o 
 -12   2  16       10.35       23.24     29.65 o 
 -11   2  16      457.62      487.05     54.55 o 
 -10   2  16       43.14       55.75     34.61 o 
  -9   2  16      815.99      885.37     41.94 o 
  -8   2  16        5.92      -10.39     14.89 o 
  -7   2  16      348.18      392.29     32.29 o 
  -6   2  16        3.31       20.11     11.17 o 
  -5   2  16     4329.18     4280.15     68.99 o 
  -4   2  16     1550.64     1485.55     36.38 o 
  -3   2  16    10020.25     9205.21     93.27 o 
  -2   2  16     2523.40     2490.18     38.25 o 
  -1   2  16     6309.29     5934.93     66.39 o 
   0   2  16       63.86       95.02      8.57 o 
   1   2  16     2440.03     1972.83     40.71 o 
   2   2  16      858.03      909.28     35.56 o 
   3   2  16     6323.02     5885.87     87.96 o 
   4   2  16      958.22      889.95     42.57 o 
   5   2  16     1179.70     1240.35     40.64 o 
   6   2  16      427.24      446.64     30.20 o 
   7   2  16      139.53      146.89     23.35 o 
   8   2  16       59.34       78.68     29.08 o 
   9   2  16      145.28      168.40     36.44 o 
  10   2  16       63.92       74.32     53.47 o 
  11   2  16        1.98       35.23     52.11 o 
 -11   3  16       19.94        4.92     21.35 o 
 -10   3  16      202.04      225.64     49.69 o 
  -9   3  16        5.03      -15.26     15.26 o 
  -8   3  16      207.80      170.80     27.83 o 
  -7   3  16      176.08      183.07     26.12 o 
  -6   3  16     1116.51     1107.12     36.71 o 
  -5   3  16      954.21      994.29     53.61 o 
  -4   3  16     3927.23     3751.54     65.03 o 
  -3   3  16     3888.82     3950.66     54.62 o 
  -2   3  16     2656.97     2422.63     38.99 o 
  -1   3  16     1094.37     1122.45     25.36 o 
   0   3  16        4.52       19.52      6.24 o 
   1   3  16      577.53      545.79     23.17 o 
   2   3  16        6.52       19.98     10.11 o 
   3   3  16      177.45      177.90     18.26 o 
   4   3  16     3657.71     3644.68     70.66 o 
   5   3  16        6.36       54.63     15.66 o 
   6   3  16     1345.57     1244.09     45.02 o 
   7   3  16      222.26      177.75     24.35 o 
   8   3  16      413.42      415.62     45.14 o 
   9   3  16       57.71       76.70     40.01 o 
  10   3  16       14.20       31.26     50.87 o 
  11   3  16       13.96      -44.04     44.04 o 
 -11   4  16       82.41       66.05     26.27 o 
 -10   4  16      161.94      114.89     26.28 o 
  -9   4  16      113.31      113.12     26.38 o 
  -8   4  16       15.33       -4.24     16.58 o 
  -7   4  16      103.35      136.76     21.02 o 
  -6   4  16        7.84       24.74     13.93 o 
  -5   4  16     1602.83     1512.08     43.43 o 
  -4   4  16      635.96      609.19     28.91 o 
  -3   4  16      641.28      647.97     21.99 o 
  -2   4  16     1707.82     1666.55     34.25 o 
  -1   4  16      169.64      168.03     13.29 o 
   0   4  16       31.82       25.54      8.27 o 
   1   4  16      185.02      155.49     16.79 o 
   2   4  16     1394.18     1431.29     40.57 o 
   3   4  16        3.72       23.44     13.80 o 
   4   4  16      457.36      425.15     31.03 o 
   5   4  16     1535.34     1515.74     70.33 o 
   6   4  16        5.71       56.06     19.81 o 
   7   4  16      566.02      720.20     76.61 o 
   8   4  16      122.89      128.24     34.87 o 
   9   4  16       27.37       39.35     32.15 o 
  10   4  16       31.83       28.70     36.23 o 
 -11   5  16       33.65       57.53     38.57 o 
 -10   5  16      133.54      117.84     30.67 o 
  -9   5  16      190.63      204.28     37.15 o 
  -8   5  16      143.30      125.39     32.13 o 
  -7   5  16      352.86      351.43     29.66 o 
  -6   5  16        6.98        1.24     15.23 o 
  -5   5  16     1305.87     1286.39     43.10 o 
  -4   5  16     1322.72     1311.90     42.02 o 
  -3   5  16      144.64      118.20     17.89 o 
  -2   5  16      255.75      296.58     19.12 o 
  -1   5  16     2129.89     2071.82     41.61 o 
   0   5  16      184.25      200.15     18.99 o 
   1   5  16     2888.86     2963.70     71.00 o 
   2   5  16        7.54       15.01     15.09 o 
   3   5  16       62.02       61.59     17.68 o 
   4   5  16       42.36       43.75     17.86 o 
   5   5  16      253.58      171.73     24.64 o 
   6   5  16      111.19      113.26     23.96 o 
   7   5  16      114.99      113.95     34.62 o 
   8   5  16        0.52      -17.40     31.76 o 
   9   5  16      226.44      116.96     40.29 o 
  10   5  16        3.41       11.46     61.97 o 
 -10   6  16      387.48      356.80     54.40 o 
  -9   6  16       16.59       10.08     21.78 o 
  -8   6  16     1214.21     1222.59     54.07 o 
  -7   6  16       52.89       40.80     19.74 o 
  -6   6  16      360.18      387.75     31.51 o 
  -5   6  16      569.94      619.69     35.54 o 
  -4   6  16      380.59      317.87     27.60 o 
  -3   6  16       10.09       43.74     15.61 o 
  -2   6  16      377.07      396.73     29.48 o 
  -1   6  16       49.90       48.70     12.69 o 
   0   6  16      831.61      926.56     47.80 o 
   1   6  16       80.41       83.71     19.26 o 
   2   6  16     2040.09     1893.75     53.72 o 
   3   6  16        1.46       13.61     16.98 o 
   4   6  16      702.09      738.83     79.30 o 
   5   6  16      193.36      164.86     27.52 o 
   6   6  16       25.16       25.14     22.16 o 
   7   6  16        0.16      -20.95     27.90 o 
   8   6  16      193.94      190.67     55.27 o 
   9   6  16        9.47        1.10     36.96 o 
  -9   7  16        5.70       -4.34     32.22 o 
  -8   7  16        0.13       11.98     19.38 o 
  -7   7  16     1696.41     1597.20     67.57 o 
  -6   7  16      360.50      340.54     32.55 o 
  -5   7  16      364.13      423.06     33.98 o 
  -4   7  16       49.94       47.31     19.56 o 
  -3   7  16       44.73       48.75     17.88 o 
  -2   7  16     1814.43     1736.43     54.87 o 
  -1   7  16      931.63      995.86     44.23 o 
   0   7  16      290.67      371.38     38.47 o 
   1   7  16       44.72       -1.57     22.56 o 
   2   7  16      145.17      130.99     23.58 o 
   3   7  16      317.43      316.15     31.70 o 
   4   7  16      194.55      165.96     28.13 o 
   5   7  16       12.84       16.21     23.33 o 
   6   7  16      235.88      262.37     46.28 o 
   7   7  16       22.63        5.03     34.49 o 
   8   7  16      144.38      115.42     60.36 o 
   9   7  16      211.54      291.93     85.85 o 
  -8   8  16        3.86       26.37     36.76 o 
  -7   8  16        5.44       29.06     23.26 o 
  -6   8  16        5.54       28.46     22.06 o 
  -5   8  16      393.93      411.56     38.88 o 
  -4   8  16        3.66       25.03     19.51 o 
  -3   8  16     2287.84     2110.71     82.20 o 
  -2   8  16        7.63       10.14     24.40 o 
  -1   8  16      317.39      347.46     38.44 o 
   0   8  16       82.62      136.11     32.35 o 
   1   8  16       20.98       36.84     27.56 o 
   2   8  16        1.93       19.72     26.67 o 
   3   8  16      189.73      217.92     38.24 o 
   4   8  16      286.28      263.83     34.42 o 
   5   8  16      275.72      314.04     75.68 o 
   6   8  16        1.84        2.97     35.73 o 
   7   8  16      624.63      493.61     60.65 o 
  -7   9  16        0.70      -52.98     52.98 o 
  -6   9  16       80.36       57.07     51.36 o 
  -5   9  16      131.20      130.39     37.79 o 
  -4   9  16      386.06      363.42     52.98 o 
  -3   9  16        7.21       22.68     28.14 o 
  -2   9  16      710.99      674.41     58.29 o 
  -1   9  16       40.49       25.81     36.04 o 
   0   9  16      142.39       57.07     40.76 o 
   1   9  16      233.37      183.12     38.69 o 
   2   9  16      139.38      118.68     37.02 o 
   3   9  16       28.54       50.92     32.77 o 
   4   9  16      498.31      459.55    115.38 o 
   5   9  16       12.00       18.73     48.26 o 
   6   9  16      148.08      180.89     70.97 o 
  -4  10  16        5.15       41.44     47.52 o 
  -3  10  16      235.07      238.38     52.29 o 
  -2  10  16        8.41       14.23     32.28 o 
  -1  10  16      209.25      186.85     44.08 o 
   0  10  16        8.97      -30.65     30.65 o 
   1  10  16       21.20       41.29     48.26 o 
   2  10  16      126.76      101.53     39.73 o 
   3  10  16       72.81       72.58     37.90 o 
 -11   0  17      125.41      111.66     42.06 o 
  -9   0  17      951.54      892.66     68.98 o 
  -7   0  17      862.16      762.39     52.98 o 
  -5   0  17      695.14      696.51     44.66 o 
  -3   0  17     2835.28     2574.30     52.04 o 
  -1   0  17     3357.52     3133.19     58.91 o 
   1   0  17     1535.02     1343.04     45.47 o 
   3   0  17     8744.85     9228.59    208.18 o 
   5   0  17        2.69       -6.40     19.97 o 
   7   0  17      714.63      871.46     50.32 o 
   9   0  17      373.45      474.56     69.97 o 
  11   0  17       65.82       32.26     51.98 o 
 -12   1  17       41.26      -25.97     37.96 o 
 -11   1  17      106.79       95.32     29.36 o 
 -10   1  17      310.36      379.91     40.75 o 
  -9   1  17      306.62      281.88     28.87 o 
  -8   1  17     1077.81     1105.89     72.27 o 
  -7   1  17      470.36      502.33     82.57 o 
  -6   1  17      103.42      112.96     19.06 o 
  -5   1  17       14.62       16.89      9.10 o 
  -4   1  17     3274.22     3138.75     42.33 o 
  -3   1  17     2646.61     3031.63     41.33 o 
  -2   1  17     1646.48     1246.11     35.58 o 
  -1   1  17      129.53      224.60     13.91 o 
   0   1  17      307.22      281.21     12.93 o 
   1   1  17      961.27     1013.04     24.53 o 
   2   1  17      709.97      648.41     18.54 o 
   3   1  17      878.47      850.51     22.07 o 
   4   1  17      117.02      139.91     18.22 o 
   5   1  17      449.54      435.37     29.91 o 
   6   1  17      600.16      666.71     31.05 o 
   7   1  17      985.50      904.38     36.35 o 
   8   1  17      144.22      143.89     24.14 o 
   9   1  17       22.98       -5.67     22.53 o 
  10   1  17      155.81      192.73     42.42 o 
  11   1  17       35.42        4.22     52.60 o 
 -12   2  17       55.41       38.60     31.66 o 
 -11   2  17        4.20       -1.49     21.21 o 
 -10   2  17        7.96       17.29     18.83 o 
  -9   2  17       88.25       94.17     21.98 o 
  -8   2  17        1.73       -9.20     14.34 o 
  -7   2  17     1041.03     1034.13     45.57 o 
  -6   2  17     2314.89     2392.07     51.12 o 
  -5   2  17     1060.09     1157.81     33.71 o 
  -4   2  17     2077.69     2234.32     46.29 o 
  -3   2  17      123.68      206.61     22.80 o 
  -2   2  17       60.76       48.83      7.97 o 
  -1   2  17     3437.78     3223.57     44.41 o 
   0   2  17     2581.61     2855.60     40.28 o 
   1   2  17       86.09       80.08     12.13 o 
   2   2  17      537.95      423.29     23.61 o 
   3   2  17     2458.59     2411.42     60.28 o 
   4   2  17     2275.40     2133.23     51.08 o 
   5   2  17       71.22       72.65     17.26 o 
   6   2  17     1332.93     1187.79     43.23 o 
   7   2  17      370.78      318.35     41.47 o 
   8   2  17       12.35        2.68     19.23 o 
   9   2  17       49.44       78.19     33.57 o 
  10   2  17      355.63      234.24     65.76 o 
  11   2  17        3.44       -9.18     48.76 o 
 -11   3  17       41.50      -20.64     20.64 o 
 -10   3  17       60.38      128.64     25.68 o 
  -9   3  17       87.69       69.67     21.77 o 
  -8   3  17      451.22      545.70     41.42 o 
  -7   3  17     1384.76     1444.55     54.67 o 
  -6   3  17        6.59       10.37     11.89 o 
  -5   3  17     8646.17     8400.74    197.64 o 
  -4   3  17      142.85      179.23     33.50 o 
  -3   3  17      375.31      396.01     31.80 o 
  -2   3  17     8513.29     7903.14     86.37 o 
  -1   3  17      636.24      608.13     19.22 o 
   0   3  17     1426.04     1458.62     28.44 o 
   1   3  17     4001.79     3633.53     62.27 o 
   2   3  17     3237.35     3160.24     59.70 o 
   3   3  17     1251.52     1256.80     38.52 o 
   4   3  17      225.13      228.03     22.17 o 
   5   3  17     4715.91     4717.61    106.00 o 
   6   3  17      393.11      368.79     40.69 o 
   7   3  17       30.17       -2.86     17.80 o 
   8   3  17        2.13       70.49     30.16 o 
   9   3  17      134.00      165.96     37.84 o 
  10   3  17        0.31       10.03     46.21 o 
  11   3  17      329.30      238.21     72.33 o 
 -11   4  17       12.90       -1.86     27.37 o 
 -10   4  17       17.83      -16.69     19.76 o 
  -9   4  17       83.61       52.31     22.33 o 
  -8   4  17       79.51       63.40     24.06 o 
  -7   4  17     1647.26     1572.65     48.36 o 
  -6   4  17     1808.95     1740.60     49.08 o 
  -5   4  17      567.06      595.25     30.85 o 
  -4   4  17     4765.85     4433.93     76.98 o 
  -3   4  17       14.98       19.55      9.03 o 
  -2   4  17        3.04       -2.41     10.53 o 
  -1   4  17     1755.96     1576.50     33.07 o 
   0   4  17     1812.32     1951.26     46.29 o 
   1   4  17     1055.87     1012.73     40.04 o 
   2   4  17     1219.23     1244.68     39.99 o 
   3   4  17     1612.15     1560.72     45.46 o 
   4   4  17     1474.33     1344.79     44.71 o 
   5   4  17       87.79       84.86     20.29 o 
   6   4  17     1032.26      832.49    108.84 o 
   7   4  17      778.89      722.19    103.52 o 
   8   4  17        8.02       13.92     36.23 o 
   9   4  17      428.65      422.66     52.13 o 
  10   4  17      173.39      175.87     45.12 o 
 -10   5  17      307.18      381.53     38.45 o 
  -9   5  17       10.63       13.55     22.01 o 
  -8   5  17      775.05      732.25     49.55 o 
  -7   5  17       33.17       22.56     16.80 o 
  -6   5  17       10.12        5.02     14.27 o 
  -5   5  17     1423.00     1400.04     45.42 o 
  -4   5  17       19.20        3.62     12.24 o 
  -3   5  17      556.85      609.08     30.88 o 
  -2   5  17     7374.33     7313.83    104.46 o 
  -1   5  17     2333.74     2033.93     41.40 o 
   0   5  17     1289.65     1307.03     38.53 o 
   1   5  17      428.47      507.81     28.63 o 
   2   5  17     1230.97     1258.49     42.00 o 
   3   5  17     1890.21     1935.99     72.01 o 
   4   5  17      940.10      895.43     87.13 o 
   5   5  17        0.98       27.44     19.26 o 
   6   5  17      302.65      316.81     31.54 o 
   7   5  17       31.81        6.60     27.03 o 
   8   5  17      823.39      523.31    195.28 o 
   9   5  17        2.13       13.06     34.81 o 
  10   5  17       38.97       44.08     53.85 o 
 -10   6  17        0.01       17.34     36.97 o 
  -9   6  17      608.96      622.47     44.74 o 
  -8   6  17       26.70       82.90     30.95 o 
  -7   6  17        5.71       -4.36     17.38 o 
  -6   6  17       47.50       49.37     19.05 o 
  -5   6  17      345.32      247.58     26.56 o 
  -4   6  17      844.59      768.25     40.00 o 
  -3   6  17      449.31      475.11     31.22 o 
  -2   6  17       73.49       84.21     14.58 o 
  -1   6  17      385.44      386.56     29.17 o 
   0   6  17      216.20      252.66     31.63 o 
   1   6  17     2056.73     1997.19     53.31 o 
   2   6  17       25.22       28.27     16.77 o 
   3   6  17        6.05       -6.36     17.80 o 
   4   6  17      358.10      365.35     33.06 o 
   5   6  17      533.88      468.89     36.64 o 
   6   6  17      548.61      443.02     61.32 o 
   7   6  17      483.83      383.04     49.27 o 
   8   6  17       19.41       58.89     43.67 o 
   9   6  17        1.92      -20.05     36.35 o 
  -9   7  17       12.42       29.82     34.05 o 
  -8   7  17      175.51      171.81     27.19 o 
  -7   7  17       73.58       69.51     23.04 o 
  -6   7  17      179.86      149.06     28.76 o 
  -5   7  17      467.81      501.34     35.98 o 
  -4   7  17       16.54       14.78     17.86 o 
  -3   7  17       55.94       74.08     19.11 o 
  -2   7  17       75.28       67.43     31.89 o 
  -1   7  17       14.12       13.99     18.79 o 
   0   7  17     1133.54     1224.95     57.99 o 
   1   7  17        7.67        3.97     23.42 o 
   2   7  17      198.03      237.67     27.22 o 
   3   7  17      106.11      166.95     29.75 o 
   4   7  17       73.14       51.25     23.75 o 
   5   7  17      697.33      630.97     49.99 o 
   6   7  17      105.16      143.63     40.31 o 
   7   7  17       60.93       12.47     42.74 o 
   8   7  17       33.74       -0.92     37.98 o 
  -8   8  17      264.91      198.97     37.59 o 
  -7   8  17      180.04      169.80     30.74 o 
  -6   8  17      723.41      674.41     70.70 o 
  -5   8  17        5.50       22.60     21.36 o 
  -4   8  17      479.89      472.75     48.74 o 
  -3   8  17        0.12       15.60     25.90 o 
  -2   8  17      489.91      517.42     67.68 o 
  -1   8  17       50.09       65.21     23.41 o 
   0   8  17      498.94      557.86     74.38 o 
   1   8  17       10.62       55.46     27.80 o 
   2   8  17     1101.93     1108.21     61.23 o 
   3   8  17      236.76      199.47     36.53 o 
   4   8  17      723.43      645.92     54.48 o 
   5   8  17        8.40       54.62     28.33 o 
   6   8  17        3.17       -7.33     34.51 o 
   7   8  17      102.23      117.12     69.48 o 
  -7   9  17      382.52      358.13     55.33 o 
  -6   9  17        9.30       13.41     32.27 o 
  -5   9  17      210.47      232.42     53.29 o 
  -4   9  17        5.98       47.75     42.00 o 
  -3   9  17      310.63      246.66     43.54 o 
  -2   9  17        7.74       27.64     29.45 o 
  -1   9  17       29.40       41.08     29.78 o 
   0   9  17      190.82      269.21     43.05 o 
   1   9  17       80.13       72.39     33.99 o 
   2   9  17        7.96      -10.42     29.09 o 
   3   9  17     1288.08     1250.01     69.94 o 
   4   9  17        2.94       47.95     31.93 o 
   5   9  17      298.73      242.80     68.61 o 
   6   9  17        7.25       -5.71     57.32 o 
  -4  10  17      154.29      205.70     61.91 o 
  -3  10  17      329.46      323.81     70.72 o 
  -2  10  17       67.41      113.32     55.52 o 
  -1  10  17       12.68       12.57     36.17 o 
   0  10  17        1.06      -24.64     24.64 o 
   1  10  17       32.89       14.28     33.02 o 
   2  10  17      373.03      364.16     50.74 o 
   3  10  17       12.88       51.88     37.34 o 
 -12   0  18      381.99      399.25     64.51 o 
 -10   0  18      312.99      321.71     54.84 o 
  -8   0  18      425.62      480.88     50.87 o 
  -6   0  18     3104.79     2927.61    100.49 o 
  -4   0  18     3348.17     3136.61     60.97 o 
  -2   0  18      386.04      527.88     22.87 o 
   0   0  18       79.01       73.79     18.24 o 
   2   0  18     1556.23     1549.32     69.23 o 
   4   0  18      951.80     1027.29     44.50 o 
   6   0  18     1350.05     1245.57     55.69 o 
   8   0  18      185.70      132.70     32.06 o 
  10   0  18       70.61      -23.57     46.53 o 
 -12   1  18        0.91       10.18     48.63 o 
 -11   1  18      178.68      216.41     37.50 o 
 -10   1  18       57.13        1.65     36.91 o 
  -9   1  18      173.77      148.56     23.31 o 
  -8   1  18     1389.26     1354.30     54.24 o 
  -7   1  18      195.87      220.43     32.69 o 
  -6   1  18     1718.87     1572.91     51.19 o 
  -5   1  18      427.76      425.00     25.40 o 
  -4   1  18      639.24      625.00     17.92 o 
  -3   1  18     1392.30     1437.42     27.06 o 
  -2   1  18     3929.37     3614.42     47.24 o 
  -1   1  18     2147.43     1869.04     40.31 o 
   0   1  18      836.60     1046.60     25.27 o 
   1   1  18      110.50       90.04     10.25 o 
   2   1  18     7426.96     7551.12     81.92 o 
   3   1  18      727.55      600.53     19.39 o 
   4   1  18     4790.05     4699.03     80.97 o 
   5   1  18     1772.73     1701.00     56.48 o 
   6   1  18      101.55       68.89     18.12 o 
   7   1  18      940.61      956.18     37.19 o 
   8   1  18       10.25        4.33     17.28 o 
   9   1  18       12.58       12.56     23.71 o 
  10   1  18      269.16      261.01     45.97 o 
  11   1  18      111.98      129.65     58.31 o 
 -12   2  18       39.05       56.52     31.16 o 
 -11   2  18       22.33       -8.44     24.59 o 
 -10   2  18      123.92      159.03     26.54 o 
  -9   2  18      688.74      797.05     63.41 o 
  -8   2  18       19.15      -10.30     15.14 o 
  -7   2  18     1115.66     1055.88     46.98 o 
  -6   2  18      741.38      686.98     49.38 o 
  -5   2  18      309.57      301.58     20.87 o 
  -4   2  18      956.62      947.45     29.88 o 
  -3   2  18     3473.16     3345.72     46.77 o 
  -2   2  18      624.18      744.04     20.63 o 
  -1   2  18     6688.71     6460.57     72.56 o 
   0   2  18      548.63      550.67     17.33 o 
   1   2  18     1142.01     1246.10     34.99 o 
   2   2  18      503.79      442.81     23.86 o 
   3   2  18      220.50      147.59     17.29 o 
   4   2  18      331.32      374.86     41.01 o 
   5   2  18      408.89      421.94     29.09 o 
   6   2  18     1770.36     1857.96     54.27 o 
   7   2  18       45.41       45.76     20.35 o 
   8   2  18      161.43      138.35     25.62 o 
   9   2  18     1241.40     1196.69     68.09 o 
  10   2  18        2.25       31.02     47.39 o 
  11   2  18      336.86      238.70     72.70 o 
 -11   3  18       27.72       16.10     22.71 o 
 -10   3  18      141.69      141.92     26.59 o 
  -9   3  18       31.33       -2.50     18.01 o 
  -8   3  18      214.18      217.12     30.22 o 
  -7   3  18      125.40      148.21     25.35 o 
  -6   3  18      222.68      296.49     27.45 o 
  -5   3  18        3.65       40.51     12.68 o 
  -4   3  18        5.30       10.71      9.28 o 
  -3   3  18       50.54       85.78     10.68 o 
  -2   3  18     2640.49     2796.30     43.63 o 
  -1   3  18      327.88      352.73     15.89 o 
   0   3  18     2826.25     2723.62     41.54 o 
   1   3  18      549.56      631.61     25.57 o 
   2   3  18     1942.84     1589.69     67.63 o 
   3   3  18       39.45       38.40     13.91 o 
   4   3  18      818.20      836.34     35.03 o 
   5   3  18      295.90      316.93     32.76 o 
   6   3  18      116.27       99.60     21.93 o 
   7   3  18      626.60      654.17     38.75 o 
   8   3  18     1487.37     1530.89    138.33 o 
   9   3  18       15.97       15.22     31.46 o 
  10   3  18      459.61      443.87     54.19 o 
  11   3  18       34.05       58.56     58.56 o 
 -11   4  18      121.40      134.73     29.47 o 
 -10   4  18       98.65       90.42     31.03 o 
  -9   4  18       81.65      122.35     25.51 o 
  -8   4  18      425.45      420.06     39.82 o 
  -7   4  18      182.62      218.57     30.48 o 
  -6   4  18        3.70        2.14     13.30 o 
  -5   4  18     3541.50     3397.70    116.21 o 
  -4   4  18     2995.01     2783.62     59.33 o 
  -3   4  18      391.66      466.09     20.75 o 
  -2   4  18        2.63        6.26      9.85 o 
  -1   4  18     1600.66     1421.75     31.64 o 
   0   4  18      240.15      258.37     14.58 o 
   1   4  18     2014.22     2046.01     56.90 o 
   2   4  18      410.55      457.41     31.17 o 
   3   4  18     2609.67     2565.83     59.37 o 
   4   4  18        2.44       24.78     15.75 o 
   5   4  18       83.53       38.71     18.74 o 
   6   4  18     1736.52     1670.12     66.71 o 
   7   4  18      439.19      474.13     36.68 o 
   8   4  18      228.49      224.74     41.73 o 
   9   4  18       20.40       47.03     34.63 o 
  10   4  18       72.57       40.71     37.01 o 
 -10   5  18       74.27       32.38     23.06 o 
  -9   5  18      753.29      766.21     46.92 o 
  -8   5  18      676.10      663.92     56.20 o 
  -7   5  18        0.76        9.51     15.78 o 
  -6   5  18        1.02       -3.69     14.08 o 
  -5   5  18      639.99      622.19     34.14 o 
  -4   5  18      351.46      393.66     27.49 o 
  -3   5  18     4412.74     4194.39    135.73 o 
  -2   5  18     1394.49     1516.59     36.32 o 
  -1   5  18     1677.25     1586.18     36.49 o 
   0   5  18     1544.48     1577.99     55.35 o 
   1   5  18        3.62       37.04     15.44 o 
   2   5  18      864.19      781.76     34.98 o 
   3   5  18      826.41      780.48     50.67 o 
   4   5  18       64.77       87.43     34.81 o 
   5   5  18     1386.02     1314.90     51.04 o 
   6   5  18      128.78      111.08     25.06 o 
   7   5  18       13.43       36.93     30.68 o 
   8   5  18      134.80      182.79     42.60 o 
   9   5  18       48.40       73.79     39.85 o 
  10   5  18        4.18       17.41     39.21 o 
 -10   6  18      200.73      118.18     58.19 o 
  -9   6  18      248.94      236.79     33.76 o 
  -8   6  18       27.69       23.37     22.72 o 
  -7   6  18       81.17      106.73     26.94 o 
  -6   6  18     1345.71     1347.49     49.42 o 
  -5   6  18      116.05      109.97     21.36 o 
  -4   6  18       60.84       59.57     17.78 o 
  -3   6  18      130.15      106.87     22.18 o 
  -2   6  18      819.20      854.41     29.96 o 
  -1   6  18       87.04       73.67     18.81 o 
   0   6  18      752.87      732.70     44.90 o 
   1   6  18       45.69       46.36     17.84 o 
   2   6  18        0.87       -3.68     16.27 o 
   3   6  18      153.29      144.09     24.61 o 
   4   6  18     2238.03     2200.63     63.79 o 
   5   6  18       24.18       50.28     23.05 o 
   6   6  18      136.15      180.00     29.49 o 
   7   6  18       18.58        5.75     29.52 o 
   8   6  18       41.86      -17.35     33.82 o 
   9   6  18       98.27       61.08     42.54 o 
  -9   7  18       43.65       65.96     35.62 o 
  -8   7  18      159.81      114.02     67.02 o 
  -7   7  18       15.37       16.02     21.57 o 
  -6   7  18      548.00      626.86     40.54 o 
  -5   7  18      130.23      135.35     24.62 o 
  -4   7  18       13.42      -12.23     25.34 o 
  -3   7  18     1513.63     1539.66     51.00 o 
  -2   7  18      439.67      383.33     41.64 o 
  -1   7  18      553.90      496.05     35.53 o 
   0   7  18     1153.95     1212.54     57.90 o 
   1   7  18        0.37        0.14     22.62 o 
   2   7  18      833.23      829.14     75.56 o 
   3   7  18     1140.66     1133.84     57.81 o 
   4   7  18      453.99      502.48     57.96 o 
   5   7  18        4.13       23.70     24.34 o 
   6   7  18        7.22       -5.62     31.24 o 
   7   7  18       38.13       50.24     36.82 o 
   8   7  18      107.42       31.39     63.03 o 
  -8   8  18       12.57       47.73     30.45 o 
  -7   8  18      518.00      483.89     41.82 o 
  -6   8  18      139.51      159.83     29.21 o 
  -5   8  18      111.27       82.72     29.02 o 
  -4   8  18        2.47       22.80     20.40 o 
  -3   8  18        8.47       24.97     33.93 o 
  -2   8  18      405.47      367.91     43.86 o 
  -1   8  18      814.15      739.38     74.58 o 
   0   8  18      191.25      273.57     38.96 o 
   1   8  18     2364.69     2252.56    117.24 o 
   2   8  18       74.81       58.77     29.27 o 
   3   8  18      953.62     1239.92     90.57 o 
   4   8  18       53.95       41.50     26.59 o 
   5   8  18        2.96       10.73     25.90 o 
   6   8  18       49.75       27.97     38.77 o 
   7   8  18       93.72      130.89     67.00 o 
  -6   9  18      184.90      188.38     41.71 o 
  -5   9  18       94.26       94.05     72.21 o 
  -4   9  18        7.08       30.28     33.68 o 
  -3   9  18       58.28      102.42     35.57 o 
  -2   9  18      194.20      298.93     44.51 o 
  -1   9  18        6.39      -25.71     25.71 o 
   0   9  18      601.84      534.28     53.14 o 
   1   9  18      214.54      227.79     41.81 o 
   2   9  18      537.24      444.62     80.21 o 
   3   9  18       38.87       57.34     33.82 o 
   4   9  18       14.43       49.45     32.55 o 
   6   9  18       54.96       20.84     55.09 o 
  -4  10  18       73.37       94.04     53.10 o 
  -3  10  18       38.60      117.74     51.86 o 
  -2  10  18      448.59      404.16     98.07 o 
  -1  10  18      176.17      134.22     42.18 o 
   0  10  18      335.35      431.96    100.18 o 
   1  10  18      290.67      360.82     50.06 o 
   2  10  18      135.07      107.04     36.66 o 
   3  10  18       48.79       42.66     36.54 o 
 -11   0  19      336.66      293.42     57.57 o 
  -9   0  19       27.14       14.14     26.55 o 
  -7   0  19       17.52       33.62     22.70 o 
  -5   0  19    12823.50    12599.24    257.44 o 
  -3   0  19       42.66       27.62      9.17 o 
  -1   0  19        7.40       -4.12      7.68 o 
   1   0  19     5885.16     5347.25     89.37 o 
   3   0  19     1919.21     1445.38     70.35 o 
   5   0  19     2061.56     2273.70     70.40 o 
   7   0  19       83.99       53.61     31.02 o 
   9   0  19      163.70      158.46     35.76 o 
  11   0  19       73.93       36.85     50.00 o 
 -12   1  19      159.31      132.53     35.73 o 
 -11   1  19      447.84      500.32     48.67 o 
 -10   1  19       37.00       26.87     33.19 o 
  -9   1  19      760.61      844.30     44.22 o 
  -8   1  19      332.60      314.32     44.60 o 
  -7   1  19        7.13        1.64     14.20 o 
  -6   1  19      338.09      341.83     28.91 o 
  -5   1  19     3134.69     3086.38     55.53 o 
  -4   1  19     4165.24     3997.39     51.56 o 
  -3   1  19     2244.91     2050.77     34.70 o 
  -2   1  19      780.32      871.43     21.67 o 
  -1   1  19     3880.95     4062.82     52.08 o 
   0   1  19      160.67      205.77     12.31 o 
   1   1  19     5626.12     5219.10     61.99 o 
   2   1  19     1196.90     1244.46     42.10 o 
   3   1  19       22.31       36.01     12.50 o 
   4   1  19      866.45      859.00     34.52 o 
   5   1  19     1802.61     1770.42     50.73 o 
   6   1  19      700.90      775.51     39.03 o 
   7   1  19      583.90      669.39     33.92 o 
   8   1  19      136.22      112.77     21.97 o 
   9   1  19      165.98      160.67     30.08 o 
  10   1  19      141.49      117.41     39.88 o 
  11   1  19      151.48      131.26     62.65 o 
 -11   2  19        0.21       27.36     67.18 o 
 -10   2  19      418.73      408.90     35.29 o 
  -9   2  19      584.56      551.44     37.27 o 
  -8   2  19     1383.98     1402.91     56.92 o 
  -7   2  19       17.21       19.95     15.57 o 
  -6   2  19      660.48      739.14     37.41 o 
  -5   2  19      622.00      669.44     27.49 o 
  -4   2  19       23.26       38.63     12.39 o 
  -3   2  19     1774.42     1728.25     32.22 o 
  -2   2  19     1497.94     1549.80     30.36 o 
  -1   2  19     1742.43     1882.33     47.08 o 
   0   2  19    14814.82    13975.20    135.59 o 
   1   2  19      444.12      394.63     27.85 o 
   2   2  19     8013.86     7983.84    137.85 o 
   3   2  19      372.45      327.15     23.22 o 
   4   2  19     1320.55     1322.28     44.51 o 
   5   2  19      428.14      406.04     29.63 o 
   6   2  19     5044.20     4957.88    130.24 o 
   7   2  19       28.44      -10.54     17.74 o 
   8   2  19      297.15      300.40     31.15 o 
   9   2  19       44.27       48.68     31.16 o 
  10   2  19       86.47        8.68     48.88 o 
  11   2  19       17.92       54.84     58.19 o 
 -11   3  19       12.85       39.80     24.13 o 
 -10   3  19        5.20       -6.30     19.50 o 
  -9   3  19      342.34      348.04     94.41 o 
  -8   3  19       36.14       52.60     25.43 o 
  -7   3  19      100.17       60.01     18.54 o 
  -6   3  19     1169.84     1057.16     37.13 o 
  -5   3  19       33.02       34.05     12.88 o 
  -4   3  19      815.81      738.99     28.67 o 
  -3   3  19      174.42      230.54     20.77 o 
  -2   3  19      582.62      520.42     19.82 o 
  -1   3  19      204.96      213.42     13.61 o 
   0   3  19       69.80       69.04     13.07 o 
   1   3  19      108.04      120.27     15.24 o 
   2   3  19        2.91        0.59     11.46 o 
   3   3  19      986.72      936.87     35.25 o 
   4   3  19       17.83        6.96     13.55 o 
   5   3  19      103.93      177.22     23.34 o 
   6   3  19       73.79       69.66     22.27 o 
   7   3  19      284.91      292.06     30.45 o 
   8   3  19      176.54      182.88     36.47 o 
   9   3  19      549.09      583.89    128.72 o 
  10   3  19       19.09        3.51     35.65 o 
  11   3  19        9.30        1.74     50.99 o 
 -11   4  19        0.39       12.07     23.79 o 
 -10   4  19      193.18      167.79     29.53 o 
  -9   4  19      257.11      259.54     57.88 o 
  -8   4  19       22.64        4.78     18.63 o 
  -7   4  19       68.95       65.99     21.92 o 
  -6   4  19       39.94       36.17     16.20 o 
  -5   4  19      294.88      394.89     28.04 o 
  -4   4  19     1198.68     1153.90     38.38 o 
  -3   4  19     5960.11     5797.77     89.94 o 
  -2   4  19     3755.30     3441.51     53.26 o 
  -1   4  19       45.14       29.13      9.77 o 
   0   4  19     1233.21     1024.50     47.10 o 
   1   4  19      383.91      440.04     26.00 o 
   2   4  19      170.94      177.47     20.07 o 
   3   4  19     2055.74     1805.79     50.42 o 
   4   4  19       25.74       32.17     17.18 o 
   5   4  19      115.21      136.40     23.75 o 
   6   4  19      105.67      120.76     23.72 o 
   7   4  19       63.35       52.17     21.93 o 
   8   4  19      154.58      172.76     40.21 o 
   9   4  19      483.55      656.60     59.43 o 
  10   4  19      111.27       29.72     38.49 o 
 -10   5  19       17.68       47.45     25.77 o 
  -9   5  19       83.49      114.82     26.43 o 
  -8   5  19       41.79       38.67     24.54 o 
  -7   5  19      210.86      213.70     26.38 o 
  -6   5  19      715.56      795.44     38.06 o 
  -5   5  19       11.30      -12.99     12.99 o 
  -4   5  19      552.84      582.29     32.32 o 
  -3   5  19     1668.76     1681.95     47.04 o 
  -2   5  19      275.31      326.41     19.97 o 
  -1   5  19     2478.80     2357.81     45.42 o 
   0   5  19      943.85      886.59     33.07 o 
   1   5  19     2153.99     2269.87     97.13 o 
   2   5  19     2348.94     2576.14     62.12 o 
   3   5  19       81.72       94.83     20.19 o 
   4   5  19       73.49       81.66     27.92 o 
   5   5  19      111.18      144.76     25.17 o 
   6   5  19        3.97       14.78     20.78 o 
   7   5  19      519.51      368.30     47.54 o 
   8   5  19       57.88       58.03     36.35 o 
   9   5  19       99.82       73.68     39.78 o 
  10   5  19        1.85      -22.33     54.09 o 
 -10   6  19       63.95       85.20     37.18 o 
  -9   6  19       46.95       46.26     24.05 o 
  -8   6  19        2.00       -1.45     22.53 o 
  -7   6  19     1946.38     1776.56     58.19 o 
  -6   6  19      133.71      128.38     24.10 o 
  -5   6  19      330.20      380.19     31.08 o 
  -4   6  19      354.53      360.63     29.18 o 
  -3   6  19        6.65        8.10     14.26 o 
  -2   6  19        1.77        4.20     15.09 o 
  -1   6  19      203.61      217.27     25.69 o 
   0   6  19      462.52      404.33     37.02 o 
   1   6  19       59.96       49.13     22.87 o 
   2   6  19      115.51       48.36     19.10 o 
   3   6  19     1283.32     1164.66     52.30 o 
   4   6  19        7.90        6.72     34.47 o 
   5   6  19      323.18      303.15     33.94 o 
   6   6  19       20.30       29.61     23.24 o 
   7   6  19        6.45       24.98     38.58 o 
   8   6  19        0.16       -7.03     43.42 o 
   9   6  19        1.78       -7.07     57.82 o 
  -9   7  19      180.86      173.20     43.85 o 
  -8   7  19        8.80        7.76     25.42 o 
  -7   7  19       22.69       22.18     21.81 o 
  -6   7  19      109.46      140.53     26.22 o 
  -5   7  19      160.10      138.04     25.40 o 
  -4   7  19     1118.22     1093.58     45.87 o 
  -3   7  19      885.94      862.92     41.55 o 
  -2   7  19     1946.21     1820.93    177.85 o 
  -1   7  19     1286.41     1098.95     46.99 o 
   0   7  19      239.12      316.56     37.52 o 
   1   7  19      782.94      898.00     74.07 o 
   2   7  19     1577.66     1499.35     93.05 o 
   3   7  19      281.72      262.34     32.24 o 
   4   7  19      916.08      923.23     58.97 o 
   5   7  19      445.82      406.07     59.68 o 
   6   7  19        3.85       -0.56     33.86 o 
   7   7  19      284.16      268.93     56.08 o 
   8   7  19        8.72       26.92     59.43 o 
  -8   8  19      118.00      109.42     35.66 o 
  -7   8  19       11.79       12.57     23.36 o 
  -6   8  19       46.49       40.56     23.87 o 
  -5   8  19       98.47      119.95     26.14 o 
  -4   8  19      312.93      302.34     46.84 o 
  -3   8  19        9.56       49.54     28.05 o 
  -2   8  19     1492.13     1538.89     72.72 o 
  -1   8  19        6.85       17.33     20.92 o 
   0   8  19     1368.26     1328.81     65.66 o 
   1   8  19       30.63       80.38     30.77 o 
   2   8  19        1.64       18.38     27.38 o 
   3   8  19       30.80       68.12     34.18 o 
   4   8  19      188.40      143.94     52.09 o 
   5   8  19      115.65      113.13     30.30 o 
   6   8  19      137.99      102.71     42.77 o 
   7   8  19       67.57       16.13     50.50 o 
  -6   9  19       39.94       85.98     33.71 o 
  -5   9  19       18.08      -16.70     28.88 o 
  -4   9  19       66.03       62.47     37.53 o 
  -3   9  19      464.73      550.73     55.57 o 
  -2   9  19        7.84       -5.16     27.72 o 
  -1   9  19      740.35      828.32     64.40 o 
   0   9  19        3.98       22.92     24.13 o 
   1   9  19       83.81       59.79     32.08 o 
   2   9  19      167.43      165.17     39.74 o 
   3   9  19        0.41        7.43     29.43 o 
   4   9  19       84.20       62.41     35.27 o 
   6   9  19        4.85       -9.80     55.83 o 
  -4  10  19       38.55       96.77     57.32 o 
  -3  10  19      162.08       76.30     56.08 o 
  -2  10  19      108.55      123.07     59.68 o 
  -1  10  19        0.05       79.96     35.56 o 
   0  10  19       67.95       66.96     36.58 o 
   1  10  19      173.67      213.07     44.80 o 
   2  10  19      100.99      109.52     48.45 o 
   3  10  19       90.49       54.22     57.07 o 
 -12   0  20       80.30       98.88     50.74 o 
 -10   0  20      112.72      108.56     41.19 o 
  -8   0  20     1124.21     1076.16     69.23 o 
  -6   0  20      168.95      201.48     33.13 o 
  -4   0  20     4113.09     4149.47     75.96 o 
  -2   0  20     4514.52     4463.26    165.57 o 
   0   0  20     1336.83     1427.63     40.13 o 
   2   0  20      845.99      856.70     69.91 o 
   4   0  20     1190.04     1285.58     72.95 o 
   6   0  20       93.59       59.31     31.64 o 
   8   0  20       39.69       78.49     28.49 o 
  10   0  20       94.76      136.72     55.71 o 
 -12   1  20      140.13      123.16     34.75 o 
 -11   1  20        0.49       -1.39     25.79 o 
 -10   1  20      110.04      145.08     73.70 o 
  -9   1  20      798.69      833.03     41.44 o 
  -8   1  20      100.96       87.41     22.44 o 
  -7   1  20      477.86      506.49     36.27 o 
  -6   1  20     1425.25     1355.56     49.47 o 
  -5   1  20     5874.37     5603.09     81.81 o 
  -4   1  20      935.68     1029.24     24.03 o 
  -3   1  20     2441.97     2335.06     41.83 o 
  -2   1  20      405.04      273.14     13.98 o 
  -1   1  20     3742.19     3493.69     47.96 o 
   0   1  20      379.23      333.19     17.42 o 
   1   1  20     9411.87     8803.35     92.09 o 
   2   1  20      321.25      298.81     16.29 o 
   3   1  20        6.85       -5.25     10.88 o 
   4   1  20     3525.70     3660.99     86.10 o 
   5   1  20       97.10      104.95     20.50 o 
   6   1  20      596.93      707.52     42.22 o 
   7   1  20       41.59       50.34     18.34 o 
   8   1  20       14.55       27.24     18.49 o 
   9   1  20      162.57      213.07     32.35 o 
  10   1  20       48.33       94.84     37.78 o 
  11   1  20      157.25      128.41     60.79 o 
 -11   2  20      424.56      506.50     60.54 o 
 -10   2  20       35.71       33.44     20.93 o 
  -9   2  20        5.20      -16.16     16.16 o 
  -8   2  20        3.28       19.84     17.40 o 
  -7   2  20       50.85       55.78     25.50 o 
  -6   2  20     5988.85     5884.53    113.96 o 
  -5   2  20     3504.52     3323.53     97.79 o 
  -4   2  20      280.55      311.72     20.44 o 
  -3   2  20      123.41      144.12     15.01 o 
  -2   2  20      770.04      702.34     22.71 o 
  -1   2  20     7274.80     7928.22     87.93 o 
   0   2  20     5131.14     5488.96     65.60 o 
   1   2  20      191.61      156.87     15.40 o 
   2   2  20     6486.45     6488.36     95.01 o 
   3   2  20      621.98      591.86     28.83 o 
   4   2  20     1538.02     1411.33     43.98 o 
   5   2  20     1399.08     1396.04     57.71 o 
   6   2  20      327.99      374.54     31.24 o 
   7   2  20       20.01       22.04     20.47 o 
   8   2  20       14.72        1.97     20.53 o 
   9   2  20      100.51       98.34     36.39 o 
  10   2  20      134.79        9.31     50.00 o 
  11   2  20        0.45      -33.75     48.76 o 
 -11   3  20       11.91       38.58     24.76 o 
 -10   3  20       47.65       46.95     22.31 o 
  -9   3  20       15.74       21.04     45.66 o 
  -8   3  20      713.44      781.72     48.32 o 
  -7   3  20       14.06       17.01     17.94 o 
  -6   3  20        2.32       34.74     13.42 o 
  -5   3  20     2248.83     2212.31     52.01 o 
  -4   3  20     3867.82     3678.28     66.98 o 
  -3   3  20     2253.03     2229.45     44.18 o 
  -2   3  20     8017.09     7457.74     85.37 o 
  -1   3  20     1631.57     1509.53     31.33 o 
   0   3  20     4546.06     4226.08     56.09 o 
   1   3  20     2747.88     2757.14     64.60 o 
   2   3  20      294.14      233.46     31.96 o 
   3   3  20      304.85      358.66     25.98 o 
   4   3  20      767.66      694.32     34.19 o 
   5   3  20     1507.18     1504.65     49.27 o 
   6   3  20     1656.50     1744.64     54.83 o 
   7   3  20      421.04      326.82     31.90 o 
   8   3  20      325.05      253.19     41.10 o 
   9   3  20       54.73       70.55     34.39 o 
  10   3  20       75.47       10.97     34.85 o 
 -11   4  20       73.27       87.83     34.04 o 
 -10   4  20       94.85       99.81     27.01 o 
  -9   4  20      408.78      275.39     37.33 o 
  -8   4  20      315.72      289.98     54.03 o 
  -7   4  20       34.76       37.15     27.92 o 
  -6   4  20      653.92      622.61     33.61 o 
  -5   4  20       79.12       80.32     17.32 o 
  -4   4  20      595.58      622.80     29.98 o 
  -3   4  20     3477.68     3482.09     66.28 o 
  -2   4  20      439.42      461.07     21.14 o 
  -1   4  20      920.41      864.70     26.25 o 
   0   4  20     1996.66     2041.09     50.24 o 
   1   4  20       42.65       31.02     13.41 o 
   2   4  20      351.78      407.50     27.20 o 
   3   4  20     1813.00     1930.94     52.87 o 
   4   4  20      182.88      126.74     21.67 o 
   5   4  20     2721.83     2627.45     81.53 o 
   6   4  20        6.65       -4.37     20.58 o 
   7   4  20     1212.27     1037.51     86.72 o 
   8   4  20        4.59      -22.55     30.60 o 
   9   4  20        3.20      -19.77     31.75 o 
  10   4  20      161.14       99.73     42.75 o 
 -10   5  20      120.43      169.76     42.80 o 
  -9   5  20      428.55      425.54     44.17 o 
  -8   5  20      221.23      225.56     35.35 o 
  -7   5  20      947.81     1027.64     63.75 o 
  -6   5  20        1.69      -13.17     13.17 o 
  -5   5  20      266.94      307.77     27.50 o 
  -4   5  20      191.23      182.11     29.94 o 
  -3   5  20        4.48       18.32     12.84 o 
  -2   5  20        6.05        4.26      9.23 o 
  -1   5  20     1524.14     1465.42     44.70 o 
   0   5  20      503.51      622.86     26.94 o 
   1   5  20     1830.36     1785.82     77.29 o 
   2   5  20      450.48      461.89     41.82 o 
   3   5  20     1147.67     1202.72     44.40 o 
   4   5  20       64.99       24.06     19.74 o 
   5   5  20      259.43      244.09     29.43 o 
   6   5  20       37.23      -14.03     20.47 o 
   7   5  20      121.68       47.86     37.34 o 
   8   5  20      332.83      450.31     92.43 o 
   9   5  20      278.29      201.30     48.07 o 
  -9   6  20        1.61        2.30     22.04 o 
  -8   6  20      429.79      413.76     46.71 o 
  -7   6  20      113.77      160.57     32.23 o 
  -6   6  20      427.02      477.14     35.29 o 
  -5   6  20        6.95       19.16     16.87 o 
  -4   6  20       36.71        7.22     15.40 o 
  -3   6  20        1.02       -4.47     21.58 o 
  -2   6  20       10.94        8.84     15.21 o 
  -1   6  20       19.49       38.65     19.96 o 
   0   6  20       72.03       90.45     25.69 o 
   1   6  20        0.41        0.51     16.08 o 
   2   6  20      195.07      209.46     25.66 o 
   3   6  20      366.53      343.60     31.10 o 
   4   6  20      218.71      201.94     28.88 o 
   5   6  20       18.92       23.15     23.01 o 
   6   6  20       21.41       19.79     23.99 o 
   7   6  20       82.71       50.86     34.55 o 
   8   6  20      146.24       77.60     48.82 o 
   9   6  20        0.15        4.09     60.30 o 
  -9   7  20        1.26       15.39     25.84 o 
  -8   7  20        6.55      -16.59     24.41 o 
  -7   7  20      343.56      414.53     38.08 o 
  -6   7  20      446.84      399.77     35.63 o 
  -5   7  20       40.43       32.23     20.04 o 
  -4   7  20      277.96      302.74     30.20 o 
  -3   7  20       76.31       35.79     23.81 o 
  -2   7  20      494.65      501.51     46.14 o 
  -1   7  20      258.94      178.89     27.02 o 
   0   7  20      198.92      241.99     34.66 o 
   1   7  20      136.29      119.79     31.53 o 
   2   7  20      396.68      335.98     99.50 o 
   3   7  20      659.01      513.70     73.50 o 
   4   7  20       84.11      160.59     30.61 o 
   5   7  20       43.89       80.65     28.35 o 
   6   7  20      146.21       73.37     39.41 o 
   7   7  20       51.82       42.16     39.16 o 
   8   7  20       80.20       90.32     63.27 o 
  -8   8  20       40.67       25.22     26.96 o 
  -7   8  20        4.43       26.13     24.69 o 
  -6   8  20      148.95      142.06     28.62 o 
  -5   8  20      141.89      174.84     27.87 o 
  -4   8  20        2.42      -15.43     25.60 o 
  -3   8  20     1368.30     1272.50     67.72 o 
  -2   8  20       43.84       50.35     29.42 o 
  -1   8  20      540.00      563.79     54.59 o 
   0   8  20        0.78       20.68     29.72 o 
   1   8  20       39.66       13.64     27.92 o 
   2   8  20      351.96      305.53     92.12 o 
   3   8  20      399.01      328.94     43.77 o 
   4   8  20      238.18      249.77     35.30 o 
   5   8  20      237.40      233.35     37.00 o 
   6   8  20       20.89       19.26     37.84 o 
   7   8  20      225.72      272.08     78.78 o 
  -6   9  20       92.31      138.71     37.59 o 
  -5   9  20       15.12      -34.68     34.68 o 
  -4   9  20      203.79      237.19     45.48 o 
  -3   9  20       77.82      101.11     35.22 o 
  -2   9  20       54.88       19.05     30.56 o 
  -1   9  20       16.47       56.45     32.16 o 
   0   9  20       25.40       16.28     24.72 o 
   1   9  20       75.16       54.50     32.62 o 
   2   9  20       82.96      113.41     37.70 o 
   3   9  20       27.58      -26.56     30.65 o 
   4   9  20      140.16      111.72     39.62 o 
  -4  10  20       27.87       92.06     56.08 o 
  -3  10  20      134.84      212.15     65.14 o 
  -2  10  20       13.29       12.41     50.74 o 
  -1  10  20       15.77       23.05     34.80 o 
   0  10  20      121.38      175.29     47.32 o 
   1  10  20        7.52      -18.04     31.63 o 
   2  10  20      216.14      182.26     66.31 o 
   3  10  20      101.19      146.27     63.65 o 
 -11   0  21      361.43      354.71     62.28 o 
  -9   0  21     1083.00     1054.94     73.08 o 
  -7   0  21      719.95      922.69     61.29 o 
  -5   0  21       58.08       21.59     19.23 o 
  -3   0  21      383.50      365.80     21.54 o 
  -1   0  21    24841.30    23820.08    429.40 o 
   1   0  21     1352.30     1129.81     37.05 o 
   3   0  21      182.60      188.33     35.98 o 
   5   0  21        3.90        8.38     18.63 o 
   7   0  21      281.10      248.48     36.57 o 
   9   0  21      459.21      399.80     46.78 o 
  11   0  21       56.92       51.24     52.85 o 
 -11   1  21       11.88       38.77     27.81 o 
 -10   1  21      440.21      470.73     44.04 o 
  -9   1  21      741.60      695.52    146.90 o 
  -8   1  21      563.63      527.76     43.92 o 
  -7   1  21        9.91       10.11     14.26 o 
  -6   1  21      212.36      207.22     24.80 o 
  -5   1  21      292.04      301.23     23.37 o 
  -4   1  21       28.21       16.42      7.56 o 
  -3   1  21       72.42       82.83      9.79 o 
  -2   1  21     5221.21     4973.30     61.33 o 
  -1   1  21      566.86      562.10     18.84 o 
   0   1  21     2057.18     1891.21     34.04 o 
   1   1  21     2369.65     2484.72     39.85 o 
   2   1  21        6.19       -2.73      6.24 o 
   3   1  21     1395.62     1405.39     63.91 o 
   4   1  21       77.78       45.34     16.52 o 
   5   1  21      536.15      564.34     50.98 o 
   6   1  21       46.53       42.29     19.29 o 
   7   1  21       28.00       31.65     20.94 o 
   8   1  21      748.28      756.42     50.24 o 
   9   1  21      107.88      105.35     36.28 o 
  10   1  21      116.74        7.07     46.65 o 
  11   1  21      124.71      137.96     63.27 o 
 -11   2  21       21.00       32.53     27.20 o 
 -10   2  21       12.23       25.71     20.01 o 
  -9   2  21      469.81      465.41     75.99 o 
  -8   2  21       23.94       39.96     20.55 o 
  -7   2  21      301.26      272.07     30.26 o 
  -6   2  21     1132.99     1077.89     46.28 o 
  -5   2  21      289.19      285.70     21.11 o 
  -4   2  21     6898.46     6631.78     94.30 o 
  -3   2  21     5382.33     5256.27     65.65 o 
  -2   2  21       19.88        4.91      7.28 o 
  -1   2  21      211.87      232.76     20.02 o 
   0   2  21     1436.96     1251.77     29.06 o 
   1   2  21     4712.69     4624.58     58.50 o 
   2   2  21     8954.09     8479.11    115.95 o 
   3   2  21      241.53      221.46     23.42 o 
   4   2  21     1313.23     1330.94     53.35 o 
   5   2  21     1291.45     1158.08     43.89 o 
   6   2  21      353.09      350.65     33.94 o 
   7   2  21     1317.77     1243.24     50.48 o 
   8   2  21        6.06      -13.49     30.96 o 
   9   2  21        1.25       17.42     32.40 o 
  10   2  21      133.01      175.92     50.37 o 
  11   2  21       12.70        7.32     53.22 o 
 -11   3  21        1.05       31.88     23.93 o 
 -10   3  21      149.82      119.91     25.93 o 
  -9   3  21       38.87       98.39     40.88 o 
  -8   3  21       12.73       20.97     34.61 o 
  -7   3  21       61.38       69.95     20.24 o 
  -6   3  21     1504.28     1412.76     56.88 o 
  -5   3  21     4791.79     4870.56     92.22 o 
  -4   3  21     1063.82     1183.68     37.07 o 
  -3   3  21     2383.38     2374.16     42.13 o 
  -2   3  21      319.58      427.22     23.71 o 
  -1   3  21       38.44       48.46      9.49 o 
   0   3  21     1405.36     1485.86     30.89 o 
   1   3  21      492.06      544.60     25.69 o 
   2   3  21      356.79      449.36     35.27 o 
   3   3  21     2363.12     2192.39     54.21 o 
   4   3  21      501.81      461.84     36.72 o 
   5   3  21     3624.10     3259.55     73.50 o 
   6   3  21      575.83      627.31     38.61 o 
   7   3  21      543.58      601.15     40.21 o 
   8   3  21       25.36       34.34     31.52 o 
   9   3  21      275.42      259.23     45.75 o 
  10   3  21       15.78      -35.29     35.29 o 
 -11   4  21       94.71       61.42     27.04 o 
 -10   4  21       54.39       71.93     25.73 o 
  -9   4  21      316.08      395.24     42.90 o 
  -8   4  21      266.79      314.83     36.79 o 
  -7   4  21      443.44      549.50     60.85 o 
  -6   4  21     2523.52     2408.61     59.83 o 
  -5   4  21      210.13      175.86     21.59 o 
  -4   4  21      415.38      409.14     26.55 o 
  -3   4  21     3113.25     3023.10     61.94 o 
  -2   4  21     2194.03     2210.08     55.74 o 
  -1   4  21     4313.72     4222.32     60.86 o 
   0   4  21      425.44      418.00     26.77 o 
   1   4  21       12.21       48.69     14.57 o 
   2   4  21     1336.53     1179.67     40.11 o 
   3   4  21      334.94      337.18     54.12 o 
   4   4  21     1979.99     1810.04     54.24 o 
   5   4  21       33.81       35.96     22.48 o 
   6   4  21      251.30      276.14     32.33 o 
   7   4  21      256.64      274.46     32.29 o 
   8   4  21        0.22      -28.96     28.96 o 
   9   4  21      178.34      175.19     53.10 o 
  10   4  21      141.46      224.69     83.81 o 
 -10   5  21      228.82      159.38     31.57 o 
  -9   5  21       88.73       88.06     66.87 o 
  -8   5  21     1427.60     1416.76     64.92 o 
  -7   5  21      406.52      359.82     37.99 o 
  -6   5  21      138.95      156.58     29.71 o 
  -5   5  21       22.98       33.60     16.27 o 
  -4   5  21        5.80      -11.21     11.21 o 
  -3   5  21        3.45       18.28     12.82 o 
  -2   5  21     1887.55     1917.42     41.57 o 
  -1   5  21      265.81      235.72     23.33 o 
   0   5  21     2099.63     2274.64     66.78 o 
   1   5  21      197.84      257.32     24.23 o 
   2   5  21     1271.69     1018.74     77.91 o 
   3   5  21      983.48      969.34     40.83 o 
   4   5  21      125.15      169.69     47.04 o 
   5   5  21       10.59       27.87     20.88 o 
   6   5  21      239.39      282.68     45.66 o 
   7   5  21       69.32       67.16     36.54 o 
   8   5  21      101.36      106.41     40.36 o 
   9   5  21       27.87       14.02     37.30 o 
  -9   6  21      285.37      293.11     41.05 o 
  -8   6  21        6.82        5.01     23.07 o 
  -7   6  21      197.90      236.24     29.33 o 
  -6   6  21      687.80      725.57     41.93 o 
  -5   6  21      494.92      569.71     36.63 o 
  -4   6  21      370.67      430.63     31.80 o 
  -3   6  21      215.25      205.65     24.08 o 
  -2   6  21       24.33       31.29     20.92 o 
  -1   6  21       86.07       64.83     19.64 o 
   0   6  21      274.47      266.91     28.40 o 
   1   6  21      319.83      379.37     29.27 o 
   2   6  21        6.85        4.60     16.99 o 
   3   6  21      243.46      245.31     29.13 o 
   4   6  21      288.37      241.55     30.96 o 
   5   6  21       14.97       13.50     27.82 o 
   6   6  21       31.21        8.04     24.43 o 
   7   6  21      235.47      127.41     40.63 o 
   8   6  21        4.63       -5.06     35.14 o 
   9   6  21       93.05       22.33     61.41 o 
  -8   7  21       61.10       39.78     38.65 o 
  -7   7  21      154.25      117.94     43.53 o 
  -6   7  21      201.63      146.86     27.50 o 
  -5   7  21       57.43       43.13     20.76 o 
  -4   7  21       34.29       13.02     21.00 o 
  -3   7  21       57.16       22.63     24.09 o 
  -2   7  21      389.87      418.89     43.91 o 
  -1   7  21       51.38       30.88     20.09 o 
   0   7  21      954.13     1015.49     68.98 o 
   1   7  21      570.55      654.83     70.97 o 
   2   7  21      171.86      232.60     47.52 o 
   3   7  21      189.43      186.95     29.54 o 
   4   7  21      145.35      117.69     28.23 o 
   5   7  21      125.42       86.11     29.67 o 
   6   7  21      482.93      337.50     50.68 o 
   7   7  21       52.85       20.94     43.36 o 
   8   7  21      122.35       63.65     65.01 o 
  -7   8  21       76.80       68.50     27.12 o 
  -6   8  21       21.18       39.32     23.25 o 
  -5   8  21        8.83       15.42     21.81 o 
  -4   8  21       16.98       31.92     29.57 o 
  -3   8  21        1.47       -2.34     25.90 o 
  -2   8  21      214.01      126.61     56.76 o 
  -1   8  21        0.40       39.89     27.89 o 
   0   8  21       92.17       75.71     25.36 o 
   1   8  21       46.45       36.77     29.69 o 
   2   8  21      346.90      300.01     62.96 o 
   3   8  21      240.69      256.41     41.46 o 
   4   8  21      610.84      527.16     74.07 o 
   5   8  21       48.41       60.50     28.94 o 
   6   8  21       78.50       22.44     40.13 o 
   7   8  21       59.35      -32.01     59.55 o 
  -6   9  21       10.11        3.97     42.18 o 
  -5   9  21      457.42      397.02     60.05 o 
  -4   9  21        1.09       -5.59     34.24 o 
  -3   9  21      289.75      245.21     45.48 o 
  -2   9  21        1.43      -17.86     28.66 o 
  -1   9  21        4.78       63.58     32.94 o 
   0   9  21       90.51       79.09     28.80 o 
   1   9  21       49.76       48.38     32.78 o 
   2   9  21       18.44        6.65     30.48 o 
   3   9  21      438.45      417.30     80.95 o 
   4   9  21        1.27        9.42     32.61 o 
  -3  10  21      126.82       43.18     52.85 o 
  -2  10  21        6.80        7.57     44.79 o 
  -1  10  21        7.74        3.97     49.75 o 
   0  10  21        3.44      -17.74     44.54 o 
   1  10  21       22.99      -40.32     40.32 o 
   2  10  21      109.70       38.96     54.84 o 
 -10   0  22      884.15      823.31     75.80 o 
  -8   0  22      123.70      118.73     33.99 o 
  -6   0  22      316.33      329.65     41.56 o 
  -4   0  22     5920.90     5956.63    174.56 o 
  -2   0  22     1271.00     1137.59     46.90 o 
   0   0  22     4033.86     3458.46     69.43 o 
   2   0  22     2284.11     2043.50     52.22 o 
   4   0  22       49.71       70.72     33.50 o 
   6   0  22     2585.73     2793.53     86.45 o 
   8   0  22      268.87      288.47     87.34 o 
  10   0  22        8.73      -43.92     43.92 o 
 -11   1  22      480.12      456.92     47.81 o 
 -10   1  22       26.87       13.50     74.19 o 
  -9   1  22      465.89      563.89     44.43 o 
  -8   1  22      951.60      997.54     64.95 o 
  -7   1  22        2.63       -9.50     13.68 o 
  -6   1  22      424.57      421.27     32.44 o 
  -5   1  22     2901.76     2892.76     55.63 o 
  -4   1  22      272.46      216.40     17.37 o 
  -3   1  22     7746.96     6869.87     78.33 o 
  -2   1  22     3935.13     3999.34     53.88 o 
  -1   1  22     2341.63     2363.99     39.39 o 
   0   1  22     1401.90     1391.66     36.00 o 
   1   1  22      318.93      314.05     18.93 o 
   2   1  22     2230.68     2260.04     38.71 o 
   3   1  22      405.57      471.29     34.78 o 
   4   1  22      167.78      145.91     24.39 o 
   5   1  22     1175.42     1190.25     44.36 o 
   6   1  22        2.81        1.37     17.11 o 
   7   1  22      460.33      510.28     36.92 o 
   8   1  22      881.99      889.62     47.38 o 
   9   1  22       18.55       24.29     32.32 o 
  10   1  22       28.93       72.46     54.59 o 
  11   1  22       50.27       89.33     57.82 o 
 -11   2  22       20.44       -0.64     24.31 o 
 -10   2  22        2.64       13.84     20.29 o 
  -9   2  22      827.67      893.37     53.09 o 
  -8   2  22       49.32       50.07     20.68 o 
  -7   2  22       89.00      107.58     23.21 o 
  -6   2  22       62.18       97.16     20.98 o 
  -5   2  22      327.01      397.07     24.20 o 
  -4   2  22      158.46      186.45     17.84 o 
  -3   2  22      563.71      655.19     21.73 o 
  -2   2  22      489.68      512.04     19.94 o 
  -1   2  22     1182.93     1344.88     29.75 o 
   0   2  22      573.15      680.69     22.65 o 
   1   2  22     5044.08     4939.58     78.96 o 
   2   2  22      373.85      387.08     29.97 o 
   3   2  22     5026.98     4902.48     84.78 o 
   4   2  22      832.87      806.05     35.70 o 
   5   2  22      221.93      274.85     28.06 o 
   6   2  22      144.56      156.52     27.24 o 
   7   2  22      188.06      205.45     30.91 o 
   8   2  22       13.94       47.63     23.66 o 
   9   2  22      723.83      837.65     63.81 o 
  10   2  22        1.13      -22.98     32.18 o 
 -11   3  22       10.82       21.40     22.83 o 
 -10   3  22      104.38       66.63     31.55 o 
  -9   3  22        3.79       -6.22     20.88 o 
  -8   3  22      137.91      129.24     26.58 o 
  -7   3  22       72.41       53.66     21.34 o 
  -6   3  22     1652.00     1628.19     47.14 o 
  -5   3  22      772.42      801.59     32.75 o 
  -4   3  22       40.11       53.75     14.05 o 
  -3   3  22      913.93      840.10     32.11 o 
  -2   3  22     1831.97     1799.42     36.60 o 
  -1   3  22     1470.59     1582.28     49.51 o 
   0   3  22     3037.19     2797.47     52.85 o 
   1   3  22     1239.23     1247.15     62.19 o 
   2   3  22      874.25      866.49     33.90 o 
   3   3  22       43.30       46.18     16.79 o 
   4   3  22     3370.18     3513.51     96.14 o 
   5   3  22      127.75      255.24     31.52 o 
   6   3  22        4.83       11.90     30.24 o 
   7   3  22        6.40       31.38     22.00 o 
   8   3  22      217.33      231.08     32.08 o 
   9   3  22       78.40       37.79     37.85 o 
  10   3  22      262.65      246.81     63.96 o 
 -10   4  22       34.63       67.04     25.17 o 
  -9   4  22      143.89      169.91     33.21 o 
  -8   4  22      112.46      118.74     34.55 o 
  -7   4  22      521.21      577.32     43.77 o 
  -6   4  22      311.01      378.76     34.45 o 
  -5   4  22      580.37      608.82     32.95 o 
  -4   4  22        4.11       10.92     13.00 o 
  -3   4  22        0.20       -0.13     10.97 o 
  -2   4  22      450.67      420.20     20.80 o 
  -1   4  22      430.57      459.48     21.51 o 
   0   4  22        1.30       25.83     13.12 o 
   1   4  22     5704.04     5346.12    123.91 o 
   2   4  22     2200.01     2044.27     71.58 o 
   3   4  22      115.21      101.55     19.86 o 
   4   4  22        4.93       28.72     21.65 o 
   5   4  22       72.90       81.61     27.35 o 
   6   4  22      239.61      279.75     31.44 o 
   7   4  22      193.76      228.22     31.66 o 
   8   4  22      154.40      151.52     44.54 o 
   9   4  22       53.07       31.05     34.09 o 
  10   4  22       32.10       13.31     38.73 o 
 -10   5  22       38.09       58.17     28.39 o 
  -9   5  22      389.34      391.87     44.02 o 
  -8   5  22       84.29      101.22     29.19 o 
  -7   5  22       15.07       40.78     22.78 o 
  -6   5  22      480.64      477.71     39.40 o 
  -5   5  22      332.19      396.81     30.30 o 
  -4   5  22       66.49       40.81     15.68 o 
  -3   5  22      280.13      282.09     24.90 o 
  -2   5  22       50.78       44.93     12.35 o 
  -1   5  22      204.86      216.79     27.62 o 
   0   5  22       13.56       36.01     16.41 o 
   1   5  22     1543.07     1516.71     58.55 o 
   2   5  22       30.06        8.25     24.90 o 
   3   5  22      414.68      444.57     32.78 o 
   4   5  22        2.48       -2.36     19.45 o 
   5   5  22      713.27      584.10     82.91 o 
   6   5  22       12.84       18.00     22.45 o 
   7   5  22      197.62      205.73     32.81 o 
   8   5  22        8.87      -15.83     33.70 o 
   9   5  22       56.02       11.63     43.49 o 
  -9   6  22        2.53      -22.30     22.39 o 
  -8   6  22       66.97       85.40     28.65 o 
  -7   6  22       43.27       58.95     22.29 o 
  -6   6  22      102.59       72.95     20.78 o 
  -5   6  22        6.04        2.21     16.04 o 
  -4   6  22     1311.58     1336.35     53.84 o 
  -3   6  22       45.56       63.40     19.62 o 
  -2   6  22     1087.30     1135.94     57.24 o 
  -1   6  22        0.75        9.25     16.86 o 
   0   6  22       54.94       61.77     20.02 o 
   1   6  22       92.06       98.66     28.91 o 
   2   6  22       41.93       40.53     19.36 o 
   3   6  22      154.58      161.41     27.08 o 
   4   6  22      650.55      651.82     78.31 o 
   5   6  22      175.65      165.67     33.35 o 
   6   6  22      119.01       81.47     32.26 o 
   7   6  22       13.23       26.93     36.27 o 
   8   6  22      276.93      200.52     49.97 o 
  -8   7  22       94.62       59.40     30.13 o 
  -7   7  22       15.70       12.30     22.27 o 
  -6   7  22       82.57       41.54     28.43 o 
  -5   7  22        1.84      -20.25     20.25 o 
  -4   7  22        1.64       14.07     18.73 o 
  -3   7  22      376.33      282.44     39.38 o 
  -2   7  22       49.86       45.86     26.37 o 
  -1   7  22     1349.59     1405.67     52.78 o 
   0   7  22      706.53      594.52     79.60 o 
   1   7  22      215.12      217.74     35.67 o 
   2   7  22      137.54      139.69     33.54 o 
   3   7  22      399.80      286.83     34.80 o 
   4   7  22        1.08        8.67     24.56 o 
   5   7  22      510.30      583.42     95.22 o 
   6   7  22        4.01       11.79     32.14 o 
   7   7  22       29.29       -4.66     38.21 o 
   8   7  22       12.61      -57.44     57.44 o 
  -7   8  22      816.33      886.43     52.27 o 
  -6   8  22        6.46        0.85     22.15 o 
  -5   8  22      156.59      162.22     36.88 o 
  -4   8  22        2.35      -36.39     36.97 o 
  -3   8  22        8.24       42.92     28.92 o 
  -2   8  22      398.37      436.88     48.60 o 
  -1   8  22      316.75      325.42     44.82 o 
   0   8  22       49.27       62.97     24.85 o 
   1   8  22      755.09      807.06     83.25 o 
   2   8  22        5.14       32.24     29.56 o 
   3   8  22      702.29      654.33     79.40 o 
   4   8  22        5.71       11.79     31.24 o 
   5   8  22        0.13      -21.48     25.94 o 
   6   8  22       18.83      -41.69     52.60 o 
  -6   9  22       43.90       45.16     44.66 o 
  -5   9  22      120.51      156.40     41.45 o 
  -4   9  22      135.60      126.10     39.43 o 
  -3   9  22        6.46        4.89     29.32 o 
  -2   9  22        0.22        2.96     30.59 o 
  -1   9  22        3.95       58.93     32.46 o 
   0   9  22      222.28      172.49     31.56 o 
   1   9  22       71.37       60.04     49.32 o 
   2   9  22      610.30      636.09     82.01 o 
   3   9  22       27.06       55.34     35.67 o 
   4   9  22      106.77       66.22     44.42 o 
  -3  10  22       33.12       20.10     49.87 o 
  -2  10  22      414.86      549.12     89.58 o 
  -1  10  22       58.18       71.71     52.85 o 
   0  10  22      106.00       54.59     55.09 o 
   1  10  22       57.75       44.95     36.89 o 
   2  10  22       81.06       80.40     51.74 o 
 -11   0  23       70.35       74.07     41.31 o 
  -9   0  23      196.33      133.25     40.69 o 
  -7   0  23     1027.91     1211.64     69.85 o 
  -5   0  23     2548.46     2435.18     92.18 o 
  -3   0  23     2149.08     2215.43     72.70 o 
  -1   0  23     3253.21     2880.68     62.76 o 
   1   0  23     7381.23     7339.82    117.47 o 
   3   0  23      897.29      888.76     36.16 o 
   5   0  23        6.00       16.13     30.52 o 
   7   0  23      460.74      447.14     45.35 o 
   9   0  23       84.50       67.52     35.19 o 
 -11   1  23        4.92      -23.44     41.44 o 
 -10   1  23      134.63       90.60     27.28 o 
  -9   1  23       92.87       82.74     25.00 o 
  -8   1  23      416.82      506.05     39.72 o 
  -7   1  23        8.16        3.65     14.91 o 
  -6   1  23     1343.83     1260.70     48.95 o 
  -5   1  23      882.93      833.43     38.36 o 
  -4   1  23     1303.15     1377.71     36.86 o 
  -3   1  23      288.64      354.29     16.99 o 
  -2   1  23      185.27      168.10     12.76 o 
  -1   1  23     1750.93     1814.02     37.23 o 
   0   1  23     1028.66     1055.53     28.38 o 
   1   1  23        3.41       25.14      8.37 o 
   2   1  23     1578.48     1461.37     39.97 o 
   3   1  23      500.50      502.10     92.31 o 
   4   1  23     2364.18     2238.57     57.46 o 
   5   1  23      638.95      653.06     37.03 o 
   6   1  23      528.57      639.40     38.70 o 
   7   1  23       31.61       45.52     21.47 o 
   8   1  23      107.87       74.11     25.14 o 
   9   1  23      188.92      126.81     28.83 o 
  10   1  23       11.13       60.42     52.85 o 
 -11   2  23       19.39      -37.08     66.93 o 
 -10   2  23      666.03      730.48     53.20 o 
  -9   2  23       86.46       91.28     26.34 o 
  -8   2  23     1017.70      968.56     50.07 o 
  -7   2  23      100.10      169.96     26.28 o 
  -6   2  23       65.37       99.77     21.60 o 
  -5   2  23     1033.89     1057.17     43.69 o 
  -4   2  23      992.52      982.02     32.62 o 
  -3   2  23      344.13      343.85     24.10 o 
  -2   2  23     1279.10     1008.55     26.79 o 
  -1   2  23     2380.07     2447.85     41.81 o 
   0   2  23     7533.70     7623.90     86.42 o 
   1   2  23      250.20      212.37     18.95 o 
   2   2  23     1741.14     1707.99     56.47 o 
   3   2  23      300.60      367.23     27.12 o 
   4   2  23      347.33      360.02     28.61 o 
   5   2  23      525.86      656.19     43.92 o 
   6   2  23     2756.00     2731.76     90.07 o 
   7   2  23       19.71       18.96     20.97 o 
   8   2  23       60.99       65.14     24.48 o 
   9   2  23        1.94       41.58     36.10 o 
  10   2  23       32.05        4.56     35.81 o 
 -11   3  23      198.76      257.34     35.58 o 
 -10   3  23       89.50       61.85     24.13 o 
  -9   3  23      171.00      133.70     30.08 o 
  -8   3  23        4.32        8.31     19.23 o 
  -7   3  23       65.61      118.91     24.46 o 
  -6   3  23      280.60      297.01     59.12 o 
  -5   3  23      130.68      176.09     19.89 o 
  -4   3  23        1.74        1.46      9.47 o 
  -3   3  23      416.73      457.13     20.99 o 
  -2   3  23     1223.06     1212.75     33.04 o 
  -1   3  23     2168.19     2094.15     43.35 o 
   0   3  23     1235.29     1342.46     39.98 o 
   1   3  23     5301.77     5058.64     84.53 o 
   2   3  23      199.49      212.56     21.92 o 
   3   3  23        3.69        4.36     13.39 o 
   4   3  23      438.44      406.11     30.88 o 
   5   3  23      788.28      729.28     40.25 o 
   6   3  23      259.59      316.49     49.19 o 
   7   3  23     1107.50     1002.97     48.43 o 
   8   3  23       47.94       57.49     25.03 o 
   9   3  23      126.61      117.32     39.37 o 
  10   3  23        5.09       26.99     36.35 o 
 -10   4  23      184.96      164.06     61.39 o 
  -9   4  23        0.07        5.09     24.18 o 
  -8   4  23       67.44      117.16     28.60 o 
  -7   4  23      508.09      553.91     43.97 o 
  -6   4  23        5.08      -10.28     13.99 o 
  -5   4  23      514.98      561.74     32.62 o 
  -4   4  23       71.23       75.15     17.42 o 
  -3   4  23      483.24      504.77     28.43 o 
  -2   4  23      491.20      445.61     21.99 o 
  -1   4  23       23.70       28.72     12.97 o 
   0   4  23     2073.82     2027.68     51.85 o 
   1   4  23      177.21      169.73     20.23 o 
   2   4  23        3.11       38.63     30.34 o 
   3   4  23     1095.50     1256.99     75.87 o 
   4   4  23      210.90      193.35     26.06 o 
   5   4  23       69.34       52.02     21.45 o 
   6   4  23      220.97      287.74     43.87 o 
   7   4  23      140.62      130.98     28.44 o 
   8   4  23      394.79      480.47    145.78 o 
   9   4  23       26.07        9.38     36.36 o 
  10   4  23      151.48       96.77     65.63 o 
 -10   5  23       59.44       34.16     25.23 o 
  -9   5  23       17.18       29.52     26.79 o 
  -8   5  23       41.84       33.33     32.44 o 
  -7   5  23      788.20      765.26     68.30 o 
  -6   5  23     1445.04     1318.38     48.60 o 
  -5   5  23       48.26       53.04     18.69 o 
  -4   5  23     1349.60     1279.37     71.50 o 
  -3   5  23     2826.21     2691.06     89.97 o 
  -2   5  23      307.25      303.28     29.87 o 
  -1   5  23      299.74      348.91     30.13 o 
   0   5  23        5.07       -0.19     15.40 o 
   1   5  23      666.57      773.63     35.59 o 
   2   5  23      395.26      395.44     48.52 o 
   3   5  23       25.89       35.88     28.90 o 
   4   5  23     1557.02     1518.24    133.81 o 
   5   5  23       89.26       73.51     23.82 o 
   6   5  23       68.12       65.01     25.92 o 
   7   5  23        1.00      -15.24     22.94 o 
   8   5  23        0.92      -28.16     47.70 o 
   9   5  23        9.70      -29.27     44.66 o 
  -9   6  23       58.93       49.85     39.76 o 
  -8   6  23        0.40        7.57     36.10 o 
  -7   6  23      641.19      702.27     43.18 o 
  -6   6  23        7.11       -2.69     18.76 o 
  -5   6  23      552.65      551.08     36.86 o 
  -4   6  23      471.24      499.30     34.29 o 
  -3   6  23     1439.85     1602.06     66.66 o 
  -2   6  23       61.47       45.55     23.38 o 
  -1   6  23       79.85       38.95     18.89 o 
   0   6  23       94.95       85.28     21.88 o 
   1   6  23      210.85      205.88     32.63 o 
   2   6  23        0.27       14.11     18.14 o 
   3   6  23      285.44      228.09     29.32 o 
   4   6  23       65.60       44.02     22.84 o 
   5   6  23      105.19      140.59     30.19 o 
   6   6  23      294.41      223.31     36.56 o 
   7   6  23       90.56       57.70     38.19 o 
   8   6  23       28.29       30.18     40.92 o 
  -8   7  23       47.43       35.49     27.76 o 
  -7   7  23       23.54       15.53     21.57 o 
  -6   7  23      184.04      237.00     42.88 o 
  -5   7  23        6.51       -0.71     18.54 o 
  -4   7  23      399.91      496.72     49.16 o 
  -3   7  23        1.92       -2.06     23.63 o 
  -2   7  23      774.94      700.64     53.41 o 
  -1   7  23     1051.34     1097.60     48.48 o 
   0   7  23        2.45        9.76     19.91 o 
   1   7  23      552.85      415.89    114.45 o 
   2   7  23      779.26      883.48     84.24 o 
   3   7  23       15.57       52.21     24.99 o 
   4   7  23      351.83      209.43     42.78 o 
   5   7  23      222.67      274.43     36.71 o 
   6   7  23       19.97       10.33     28.47 o 
   7   7  23       15.94       27.54     60.92 o 
  -7   8  23       25.48       19.86     24.00 o 
  -6   8  23      338.26      350.03     37.73 o 
  -5   8  23       13.79       55.05     31.28 o 
  -4   8  23        7.97      -19.59     27.10 o 
  -3   8  23      209.59      176.99     38.03 o 
  -2   8  23      399.83      429.99     49.98 o 
  -1   8  23       51.55       65.73     30.37 o 
   0   8  23      972.52      925.17     76.12 o 
   1   8  23      458.78      357.75    101.49 o 
   2   8  23       93.65       94.77     33.42 o 
   3   8  23       41.79       82.50     34.20 o 
   4   8  23        0.14       29.63     32.15 o 
   5   8  23       27.88       26.87     27.61 o 
   6   8  23      159.31      114.02     67.62 o 
  -5   9  23        4.91       -7.82     40.57 o 
  -4   9  23      254.36      214.01     44.02 o 
  -3   9  23      403.69      480.71     56.18 o 
  -2   9  23        3.91       30.13     30.68 o 
  -1   9  23      578.51      626.55     72.08 o 
   0   9  23       59.02       -1.29     41.69 o 
   1   9  23        2.71        2.22     30.90 o 
   2   9  23      160.40      110.98     70.04 o 
   3   9  23        3.75       21.66     33.81 o 
   4   9  23        0.46       -5.96     46.53 o 
  -2  10  23      216.56      196.65     63.77 o 
  -1  10  23       99.09      108.93     59.30 o 
   0  10  23        7.22      -39.33     39.33 o 
   1  10  23       14.08       40.98     64.58 o 
 -10   0  24      397.16      343.17     56.20 o 
  -8   0  24       45.46       19.23     24.69 o 
  -6   0  24        9.07      -16.38     16.87 o 
  -4   0  24     3901.56     4061.03     79.67 o 
  -2   0  24     3716.52     3563.92     92.86 o 
   0   0  24     2115.42     1855.83     49.88 o 
   2   0  24     1072.66      964.66     37.43 o 
   4   0  24      178.73      232.87     43.05 o 
   6   0  24      618.24      602.72     66.00 o 
   8   0  24        3.58       12.40     28.03 o 
  10   0  24      355.66      411.90     78.78 o 
 -11   1  24       82.50       35.59     49.87 o 
 -10   1  24       94.76       86.39     26.99 o 
  -9   1  24      530.36      562.56     44.16 o 
  -8   1  24      363.09      419.71     37.96 o 
  -7   1  24     1106.54     1025.56     47.01 o 
  -6   1  24       43.43       48.16     17.53 o 
  -5   1  24      505.50      451.20     31.66 o 
  -4   1  24      118.81       99.10     14.54 o 
  -3   1  24      539.91      491.41     19.56 o 
  -2   1  24      122.19      157.18     12.81 o 
  -1   1  24      399.11      376.17     17.80 o 
   0   1  24      578.02      548.93     20.27 o 
   1   1  24     2360.94     2361.01     53.79 o 
   2   1  24     1102.96     1093.83     35.58 o 
   3   1  24       90.53       89.84     22.74 o 
   4   1  24      232.99      233.63     63.83 o 
   5   1  24        8.15       20.84     17.73 o 
   6   1  24      244.64      220.89     28.44 o 
   7   1  24        0.69        8.56     20.98 o 
   8   1  24        1.34      -19.95     19.95 o 
   9   1  24       36.79       39.85     26.29 o 
  10   1  24       96.48       80.40     57.07 o 
 -11   2  24       21.46       -4.64     62.22 o 
 -10   2  24      162.66      117.56     25.00 o 
  -9   2  24       45.47       67.13     24.99 o 
  -8   2  24      349.98      294.57     34.06 o 
  -7   2  24       97.34      123.20     40.76 o 
  -6   2  24       20.13       26.12     16.76 o 
  -5   2  24        2.57       20.69     12.50 o 
  -4   2  24      409.45      372.76     23.30 o 
  -3   2  24      331.09      371.35     19.61 o 
  -2   2  24     2277.44     2118.45     68.05 o 
  -1   2  24     4339.66     3869.77     63.48 o 
   0   2  24      837.54      941.16     25.87 o 
   1   2  24      283.68      298.52     22.25 o 
   2   2  24     1842.76     1758.14     79.66 o 
   3   2  24     1439.74     1448.20     45.82 o 
   4   2  24       92.92      119.54     20.88 o 
   5   2  24     2544.69     2523.10     65.88 o 
   6   2  24      190.95      232.10     28.78 o 
   7   2  24      380.13      396.88     41.87 o 
   8   2  24      172.66      129.63     28.99 o 
   9   2  24        3.59        4.68     32.80 o 
  10   2  24        5.02      -22.66     33.90 o 
 -11   3  24       10.33       -6.53     23.08 o 
 -10   3  24       56.94       43.08     26.70 o 
  -9   3  24      105.97      107.88     28.77 o 
  -8   3  24      106.71       84.01     24.24 o 
  -7   3  24      522.43      612.30     42.80 o 
  -6   3  24     1328.86     1390.15     64.76 o 
  -5   3  24       73.85       90.66     18.56 o 
  -4   3  24     2100.54     2150.99     69.49 o 
  -3   3  24      526.33      593.94     44.28 o 
  -2   3  24      643.37      613.63     23.83 o 
  -1   3  24     1469.28     1418.74     33.24 o 
   0   3  24      668.05      734.49     30.92 o 
   1   3  24       73.07      114.44     17.65 o 
   2   3  24      280.06      321.67     25.61 o 
   3   3  24      246.95      241.11     40.02 o 
   4   3  24     3184.06     3447.78    104.70 o 
   5   3  24      154.47      226.36     40.84 o 
   6   3  24      451.06      459.54     36.47 o 
   7   3  24      163.23      211.76     31.06 o 
   8   3  24       53.25       34.66     36.07 o 
   9   3  24       12.11        8.07     34.30 o 
  10   3  24       14.05       29.74     45.53 o 
 -10   4  24       44.42       58.85     26.52 o 
  -9   4  24      469.69      536.35     86.23 o 
  -8   4  24      850.01      747.98     50.85 o 
  -7   4  24       11.07       30.44     21.48 o 
  -6   4  24      208.87      231.82     25.63 o 
  -5   4  24     2491.11     2563.45     62.26 o 
  -4   4  24       59.33       76.44     17.06 o 
  -3   4  24     2103.57     2061.80     52.02 o 
  -2   4  24       74.34       60.74     12.33 o 
  -1   4  24      539.49      561.46     29.92 o 
   0   4  24      886.09      879.42     41.33 o 
   1   4  24        8.45       -6.96     13.70 o 
   2   4  24     4272.97     3933.81     77.52 o 
   3   4  24      375.09      383.77     30.47 o 
   4   4  24       62.64       60.48     23.38 o 
   5   4  24      595.41      645.94     40.55 o 
   6   4  24       50.88       14.20     22.22 o 
   7   4  24      569.71      616.09     46.46 o 
   8   4  24        0.96      -32.30     44.66 o 
   9   4  24       27.94      -22.52     34.65 o 
 -10   5  24      111.57      137.00     39.03 o 
  -9   5  24      294.95      244.83     39.23 o 
  -8   5  24        3.98        2.86     23.24 o 
  -7   5  24     1588.47     1465.89    108.62 o 
  -6   5  24     1060.36     1026.24     43.94 o 
  -5   5  24      661.93      707.60     44.52 o 
  -4   5  24       81.70      109.69     25.55 o 
  -3   5  24      254.05      273.99     25.48 o 
  -2   5  24      758.94      741.92     35.46 o 
  -1   5  24      583.98      579.21     61.89 o 
   0   5  24       27.47        5.77     16.55 o 
   1   5  24     1030.95     1090.84     41.03 o 
   2   5  24       81.09       89.86     20.94 o 
   3   5  24     3243.20     3167.75    138.33 o 
   4   5  24      475.45      463.44     44.01 o 
   5   5  24        4.50      -11.50     21.19 o 
   6   5  24       68.73      110.32     32.13 o 
   7   5  24       70.12       71.94     28.81 o 
   8   5  24      134.62      135.68     53.29 o 
   9   5  24      200.59      134.61     67.49 o 
  -9   6  24       39.10       43.15     27.94 o 
  -8   6  24       85.15      141.80     34.12 o 
  -7   6  24        1.09        4.42     22.32 o 
  -6   6  24     1528.35     1541.76     65.76 o 
  -5   6  24       94.25       98.79     25.92 o 
  -4   6  24      983.40      893.81     61.81 o 
  -3   6  24      115.76       94.27     26.28 o 
  -2   6  24      372.81      349.19     52.17 o 
  -1   6  24      398.99      341.16     31.07 o 
   0   6  24     1471.10     1605.26     54.22 o 
   1   6  24       93.54      106.52     43.86 o 
   2   6  24      109.95      117.45     24.50 o 
   3   6  24      791.11      761.32     52.63 o 
   4   6  24       59.41       61.48     25.08 o 
   5   6  24      427.36      324.88     36.85 o 
   6   6  24      101.74       90.57     29.60 o 
   7   6  24        0.15        8.16     44.29 o 
   8   6  24       19.39      -23.20     56.08 o 
  -8   7  24       35.55       80.62     30.96 o 
  -7   7  24      353.63      299.00     45.94 o 
  -6   7  24        8.77       24.24     22.64 o 
  -5   7  24      248.20      255.28     39.93 o 
  -4   7  24      466.95      428.20     46.50 o 
  -3   7  24      169.01      172.42     36.40 o 
  -2   7  24      710.68      659.44    129.22 o 
  -1   7  24       19.62       53.65     22.20 o 
   0   7  24        4.85        9.45     20.46 o 
   1   7  24       35.93       30.89     29.31 o 
   2   7  24      761.55      759.79     80.15 o 
   3   7  24     1016.70     1150.86     63.78 o 
   4   7  24       13.37       37.92     25.84 o 
   5   7  24       98.06      122.61     32.08 o 
   6   7  24       82.56       58.51     30.19 o 
   7   7  24       29.11      -26.67     54.47 o 
  -7   8  24        2.31      -14.07     23.12 o 
  -6   8  24        0.84       42.56     24.53 o 
  -5   8  24      143.92      145.11     38.57 o 
  -4   8  24       41.77       22.33     30.79 o 
  -3   8  24     1009.99     1220.58     77.11 o 
  -2   8  24        5.19        7.16     26.98 o 
  -1   8  24      322.64      245.30     48.14 o 
   0   8  24        1.67       12.65     23.30 o 
   1   8  24       46.31       54.44     32.32 o 
   2   8  24      156.00      126.79     35.50 o 
   3   8  24       32.27       37.06     40.94 o 
   4   8  24       51.81       26.11     32.96 o 
   5   8  24      177.35      127.59     57.71 o 
   6   8  24       14.07      -20.47     55.09 o 
  -5   9  24       33.85       41.93     48.39 o 
  -4   9  24       30.84       13.80     31.56 o 
  -3   9  24       19.92      -11.77     28.52 o 
  -2   9  24      398.36      296.45     48.96 o 
  -1   9  24       18.28       71.84     35.26 o 
   0   9  24      173.19      112.70     46.28 o 
   1   9  24        4.35       11.35     26.27 o 
   2   9  24       31.15       29.72     34.18 o 
   3   9  24       11.59       12.98     31.78 o 
   4   9  24      104.70       56.57     55.46 o 
  -2  10  24       10.65       14.14     52.23 o 
  -1  10  24        0.97       26.92     52.73 o 
   0  10  24        5.09       -7.82     51.61 o 
   1  10  24       11.03       48.25     36.59 o 
 -11   0  25      184.62      175.06     50.25 o 
  -9   0  25     1673.09     1422.05     85.61 o 
  -7   0  25      129.42       89.82     28.04 o 
  -5   0  25     1873.69     1590.29     76.43 o 
  -3   0  25     1494.15     1359.65     71.90 o 
  -1   0  25     5834.35     5764.69    100.77 o 
   1   0  25     2297.98     2254.76     56.91 o 
   3   0  25      362.23      423.19     49.63 o 
   5   0  25     1056.97     1100.85     77.42 o 
   7   0  25       43.74      -19.48     33.50 o 
   9   0  25      408.95      385.36     49.21 o 
 -11   1  25       82.48      101.01     33.04 o 
 -10   1  25      100.92      109.12     51.12 o 
  -9   1  25       51.36       29.14     20.96 o 
  -8   1  25     1256.19     1256.60    161.66 o 
  -7   1  25        4.87        2.87     15.06 o 
  -6   1  25      240.80      256.16     29.21 o 
  -5   1  25     4338.65     4274.75    126.05 o 
  -4   1  25        0.92       -3.07      9.05 o 
  -3   1  25     3257.44     3221.24     49.67 o 
  -2   1  25      377.37      391.51     18.04 o 
  -1   1  25       29.40       59.45      9.80 o 
   0   1  25     4048.90     3709.53     54.15 o 
   1   1  25     2329.05     2300.53     41.25 o 
   2   1  25     1475.05     1427.96     41.12 o 
   3   1  25      442.09      419.93     29.87 o 
   4   1  25      241.92      258.60     32.15 o 
   5   1  25       39.50       77.93     21.96 o 
   6   1  25      128.77      150.91     26.30 o 
   7   1  25       73.11       94.71     24.89 o 
   8   1  25      299.20      290.13     33.83 o 
   9   1  25       68.82      108.11     29.46 o 
  10   1  25      164.96      142.68     65.51 o 
 -11   2  25      149.63      198.65     38.58 o 
 -10   2  25       59.98       42.30     24.70 o 
  -9   2  25        1.25       15.00     21.60 o 
  -8   2  25        1.91       24.00     20.35 o 
  -7   2  25      110.73       98.80     23.12 o 
  -6   2  25     1380.03     1390.89     54.96 o 
  -5   2  25      665.96      611.38     31.23 o 
  -4   2  25      904.30      871.47     32.09 o 
  -3   2  25      244.76      261.44     16.57 o 
  -2   2  25      185.21      184.51     14.61 o 
  -1   2  25       76.60      104.15     12.43 o 
   0   2  25     1053.10     1166.60     29.22 o 
   1   2  25       60.91       68.27     15.10 o 
   2   2  25      898.71      879.53     34.89 o 
   3   2  25     1321.34     1223.15     61.04 o 
   4   2  25     1653.27     1501.39     77.57 o 
   5   2  25      284.41      345.85     44.55 o 
   6   2  25      612.87      614.66     39.92 o 
   7   2  25      557.64      537.77     40.13 o 
   8   2  25       20.54       25.16     24.44 o 
   9   2  25        4.82       25.04     34.56 o 
  10   2  25      170.11      150.27     43.20 o 
 -11   3  25       78.88      131.01     48.26 o 
 -10   3  25        8.56      -22.18     22.95 o 
  -9   3  25        5.61      -19.97     19.97 o 
  -8   3  25      239.71      178.62     31.19 o 
  -7   3  25        3.66       23.97     18.16 o 
  -6   3  25      714.76      585.94     41.70 o 
  -5   3  25       81.45       89.17     20.51 o 
  -4   3  25     1729.38     1648.04     46.19 o 
  -3   3  25       16.40       14.34     10.99 o 
  -2   3  25       73.55       91.71     13.05 o 
  -1   3  25      453.03      403.66     20.16 o 
   0   3  25      384.84      398.95     26.12 o 
   1   3  25      783.23      785.22     35.91 o 
   2   3  25      202.85      241.77     29.71 o 
   3   3  25     1350.09     1172.89     43.54 o 
   4   3  25      396.50      405.80     39.91 o 
   5   3  25     1594.33     1504.30     53.35 o 
   6   3  25       12.67       41.39     22.50 o 
   7   3  25        7.93       33.87     22.65 o 
   8   3  25      173.81      209.62     67.25 o 
   9   3  25       11.46       24.11     33.37 o 
  10   3  25        4.74       -0.62     52.48 o 
 -10   4  25       10.63      -14.06     25.92 o 
  -9   4  25      123.28      139.41     32.33 o 
  -8   4  25        0.61       45.56     22.73 o 
  -7   4  25       63.88       71.35     24.74 o 
  -6   4  25       30.30       -3.86     14.99 o 
  -5   4  25     1118.53     1139.32     42.85 o 
  -4   4  25     3195.87     3166.08     68.67 o 
  -3   4  25        8.37        8.11     11.86 o 
  -2   4  25      428.54      483.86     28.76 o 
  -1   4  25      171.62      201.28     21.69 o 
   0   4  25       33.87       41.19     17.75 o 
   1   4  25       39.99       31.17     20.30 o 
   2   4  25      640.28      743.98     58.76 o 
   3   4  25       20.36       70.56     20.64 o 
   4   4  25      480.26      642.59     38.77 o 
   5   4  25      204.85      217.60     29.19 o 
   6   4  25      310.64      292.71     34.35 o 
   7   4  25        2.08        9.58     24.40 o 
   8   4  25        4.05      -26.35     58.81 o 
   9   4  25      105.68       45.24     53.29 o 
 -10   5  25      175.08      170.04     38.30 o 
  -9   5  25       16.03       18.38     24.52 o 
  -8   5  25     1012.15     1010.14     61.79 o 
  -7   5  25     1775.22     1831.71     74.27 o 
  -6   5  25      362.42      366.57     32.40 o 
  -5   5  25       62.75       58.53     28.49 o 
  -4   5  25       11.52       27.70     15.44 o 
  -3   5  25      301.12      349.93     27.56 o 
  -2   5  25     2348.93     2489.54     80.07 o 
  -1   5  25      139.03      145.83     21.86 o 
   0   5  25      688.17      489.32     47.67 o 
   1   5  25      147.75      147.69     19.69 o 
   2   5  25     1480.92     1362.24     57.91 o 
   3   5  25       93.27      143.49     29.97 o 
   4   5  25      185.63      175.09     57.70 o 
   5   5  25       42.36       89.19     26.49 o 
   6   5  25      196.58      176.59     32.30 o 
   7   5  25       64.42       77.00     29.76 o 
   8   5  25      366.61      405.36     64.51 o 
   9   5  25       11.04       25.19     61.91 o 
  -9   6  25      298.29      205.42     38.44 o 
  -8   6  25       37.24       56.21     32.69 o 
  -7   6  25      661.57      617.10     51.80 o 
  -6   6  25       66.66       67.75     26.20 o 
  -5   6  25       13.92       10.05     20.24 o 
  -4   6  25      356.58      372.97     31.47 o 
  -3   6  25      633.50      640.03     49.38 o 
  -2   6  25       71.53       89.00     27.13 o 
  -1   6  25     2150.13     2032.94     67.03 o 
   0   6  25      148.27      166.72     26.36 o 
   1   6  25      874.61     1038.43    121.59 o 
   2   6  25       16.03       45.31     22.28 o 
   3   6  25      413.22      379.53     41.82 o 
   4   6  25        5.19       11.30     23.08 o 
   5   6  25        3.42       26.12     24.90 o 
   6   6  25        0.90       11.26     26.22 o 
   7   6  25      199.80      182.62     48.70 o 
   8   6  25        1.30      -40.57     56.45 o 
  -8   7  25       29.78       31.96     67.99 o 
  -7   7  25      298.87      310.33     35.53 o 
  -6   7  25       34.93       34.59     22.80 o 
  -5   7  25      987.91     1011.19     50.64 o 
  -4   7  25       44.86       87.65     31.70 o 
  -3   7  25      519.42      531.49     49.88 o 
  -2   7  25      216.31      218.67     37.72 o 
  -1   7  25      143.55      128.53     33.34 o 
   0   7  25      388.09      364.70     34.85 o 
   1   7  25     1031.08     1058.60    101.05 o 
   2   7  25      332.50      263.40     40.60 o 
   3   7  25      332.31      306.13     43.85 o 
   4   7  25        0.79       21.76     26.10 o 
   5   7  25       12.71      -24.04     25.38 o 
   6   7  25      202.89      224.74     42.86 o 
   7   7  25       46.01       32.13     51.49 o 
  -7   8  25       19.27        6.02     25.41 o 
  -6   8  25      108.99      145.33     38.36 o 
  -5   8  25      135.04      130.53     36.36 o 
  -4   8  25      169.08      191.99     40.54 o 
  -3   8  25       21.07       16.01     45.59 o 
  -2   8  25      415.39      448.69     51.19 o 
  -1   8  25       58.43       39.93     30.47 o 
   0   8  25       16.79      -20.88     20.88 o 
   1   8  25       57.41       56.28     30.46 o 
   2   8  25      289.06      239.82     57.01 o 
   3   8  25        9.21      -28.65     28.65 o 
   4   8  25      714.58      776.66     90.69 o 
   5   8  25       51.91       60.37     31.33 o 
   6   8  25      179.09       88.09     66.00 o 
  -5   9  25       92.57        5.46     44.66 o 
  -4   9  25       12.28      -38.83     38.96 o 
  -3   9  25       17.58       24.52     30.06 o 
  -2   9  25      129.35      161.23     41.35 o 
  -1   9  25       18.72       39.50     42.18 o 
   0   9  25        1.21       16.59     32.50 o 
   1   9  25       31.02       76.62     30.46 o 
   2   9  25        8.82       15.06     37.34 o 
   3   9  25      267.39      230.81     85.92 o 
  -1  10  25       69.15       -3.97     45.41 o 
   0  10  25       34.41       56.33     51.74 o 
 -10   0  26      474.88      504.83     65.88 o 
  -8   0  26     1819.42     1898.84     95.78 o 
  -6   0  26      899.67      975.04     64.89 o 
  -4   0  26     1769.23     1680.10     49.61 o 
  -2   0  26     4734.01     4485.37     86.82 o 
   0   0  26      837.64      828.06     34.57 o 
   2   0  26       24.48       79.59     17.36 o 
   4   0  26     4101.75     3987.63    138.46 o 
   6   0  26     1388.14     1523.29     93.30 o 
   8   0  26      505.04      709.54     79.65 o 
 -11   1  26      236.51      293.42     93.98 o 
 -10   1  26       20.30       29.72     53.78 o 
  -9   1  26      507.35      550.71     45.03 o 
  -8   1  26      318.82      368.57     36.91 o 
  -7   1  26        0.69        6.53     16.50 o 
  -6   1  26      446.44      394.64     33.27 o 
  -5   1  26      902.45      864.88     41.00 o 
  -4   1  26      552.73      512.50     26.08 o 
  -3   1  26     1080.60     1147.45     38.86 o 
  -2   1  26     5030.45     5067.05     66.66 o 
  -1   1  26      713.06      692.34     23.09 o 
   0   1  26     3563.00     3545.71     53.32 o 
   1   1  26     1374.63     1329.95     31.65 o 
   2   1  26       19.49       48.33     19.37 o 
   3   1  26        1.76        4.41     12.29 o 
   4   1  26      213.74      221.97     31.63 o 
   5   1  26      446.64      490.60     42.50 o 
   6   1  26      547.98      484.94     36.92 o 
   7   1  26      635.91      707.03     44.41 o 
   8   1  26       11.42        9.46     23.84 o 
   9   1  26       51.56       34.40     27.33 o 
  10   1  26      111.28       75.80     58.44 o 
 -11   2  26        8.14      -17.05     50.93 o 
 -10   2  26       28.39       41.77     24.32 o 
  -9   2  26      118.69       73.32     58.99 o 
  -8   2  26      274.24      306.28     36.33 o 
  -7   2  26      595.18      554.46     56.33 o 
  -6   2  26      300.21      340.38     32.91 o 
  -5   2  26     5594.50     5256.38     87.00 o 
  -4   2  26      389.07      449.10     37.84 o 
  -3   2  26       88.63       63.54     11.41 o 
  -2   2  26      275.78      303.81     21.07 o 
  -1   2  26      818.72      675.03     23.79 o 
   0   2  26     1799.24     1678.30     35.70 o 
   1   2  26     2633.17     2616.31     57.76 o 
   2   2  26      125.23      155.81     19.42 o 
   3   2  26     1091.99     1140.80     52.07 o 
   4   2  26     1344.73     1365.15     47.81 o 
   5   2  26      806.83      889.05     43.39 o 
   6   2  26      577.19      479.65     37.43 o 
   7   2  26      615.62      704.08     53.51 o 
   8   2  26       18.11       21.41     24.27 o 
   9   2  26      464.48      508.51     56.95 o 
  10   2  26        0.27       14.49     60.67 o 
 -10   3  26       63.29       45.18     28.49 o 
  -9   3  26       16.58       20.78     25.50 o 
  -8   3  26      415.63      448.40     42.19 o 
  -7   3  26      109.42      108.23     25.21 o 
  -6   3  26      234.43      294.03     69.23 o 
  -5   3  26      997.40      968.88     38.10 o 
  -4   3  26      798.53      821.83     34.28 o 
  -3   3  26      101.58       64.50     14.63 o 
  -2   3  26      395.15      415.80     21.26 o 
  -1   3  26      186.29      248.76     17.24 o 
   0   3  26       20.80       37.64     20.60 o 
   1   3  26        1.39       34.07     14.43 o 
   2   3  26     1602.43     1497.60     47.23 o 
   3   3  26      434.42      399.62     36.85 o 
   4   3  26      893.47      763.87     40.68 o 
   5   3  26       15.59       47.83     21.85 o 
   6   3  26      190.35      140.47     27.06 o 
   7   3  26      222.85      240.19     49.71 o 
   8   3  26      303.21      322.43     54.59 o 
   9   3  26        0.40      -22.49     57.82 o 
 -10   4  26      113.89      143.85     36.28 o 
  -9   4  26        1.04       20.60     24.18 o 
  -8   4  26       57.25       47.29     25.93 o 
  -7   4  26      170.07      259.24     35.61 o 
  -6   4  26      238.77      240.50     37.59 o 
  -5   4  26       19.34       19.12     15.13 o 
  -4   4  26      371.63      474.05     30.61 o 
  -3   4  26        0.40       19.58     12.93 o 
  -2   4  26        6.88       19.38     11.17 o 
  -1   4  26      342.81      367.67     30.31 o 
   0   4  26      246.53      288.40     33.76 o 
   1   4  26      267.28      211.41     24.46 o 
   2   4  26      675.47      740.57     37.97 o 
   3   4  26     2274.25     2185.83     60.90 o 
   4   4  26      187.94      180.92     27.37 o 
   5   4  26        3.06      -18.26     19.84 o 
   6   4  26      182.37      236.27     32.28 o 
   7   4  26      114.69       93.67     27.98 o 
   8   4  26        4.51      -17.53     34.43 o 
   9   4  26       90.11       65.86     42.88 o 
  -9   5  26      123.00      128.33     32.60 o 
  -8   5  26       22.04       28.93     25.92 o 
  -7   5  26       54.27       59.89     25.87 o 
  -6   5  26       54.14      129.18     26.91 o 
  -5   5  26      278.44      311.18     30.06 o 
  -4   5  26       66.13       39.76     20.63 o 
  -3   5  26      527.20      526.35     54.11 o 
  -2   5  26       55.79       71.57     25.40 o 
  -1   5  26      841.85      938.03     40.83 o 
   0   5  26     3160.27     3180.91     96.17 o 
   1   5  26      260.15      184.03     26.18 o 
   2   5  26      483.39      553.84     35.84 o 
   3   5  26        6.70      -14.18     19.38 o 
   4   5  26      123.44      101.52     26.06 o 
   5   5  26     1027.12     1075.62     61.11 o 
   6   5  26        2.41      -23.13     23.13 o 
   7   5  26      454.92      472.83     44.38 o 
   8   5  26       43.28       32.66     40.56 o 
  -9   6  26        7.98        8.93     27.80 o 
  -8   6  26       84.15       56.74     28.82 o 
  -7   6  26       30.47        6.15     23.86 o 
  -6   6  26       56.49       71.17     23.06 o 
  -5   6  26       19.07       -4.49     18.01 o 
  -4   6  26     1420.12     1353.04     65.01 o 
  -3   6  26      132.17      133.09     31.66 o 
  -2   6  26     3941.02     3532.93    103.43 o 
  -1   6  26      679.42      704.04     50.84 o 
   0   6  26      208.78      151.34     26.45 o 
   1   6  26       87.18       86.38     23.48 o 
   2   6  26      255.91      196.85     54.88 o 
   3   6  26        0.37       17.92     22.19 o 
   4   6  26      319.92      207.70     31.77 o 
   5   6  26       18.17       -0.10     24.89 o 
   6   6  26       72.13      103.61     31.03 o 
   7   6  26        0.15       62.78     41.08 o 
   8   6  26      148.71      249.87     78.53 o 
  -8   7  26       88.60       24.13     43.18 o 
  -7   7  26        0.24      -15.22     30.15 o 
  -6   7  26       21.55       -6.70     21.14 o 
  -5   7  26       32.64       68.75     31.09 o 
  -4   7  26       57.42       60.14     40.88 o 
  -3   7  26      719.33      783.24     58.36 o 
  -2   7  26      167.58      173.97     36.82 o 
  -1   7  26     1008.23     1023.42     63.28 o 
   0   7  26      661.89      599.45     70.72 o 
   1   7  26      212.34      178.01     29.75 o 
   2   7  26      401.92      285.46    106.64 o 
   3   7  26      221.66      262.01     57.51 o 
   4   7  26       24.30       20.86     37.90 o 
   5   7  26      281.15      211.25     36.22 o 
   6   7  26       26.75       -5.64     41.83 o 
   7   7  26       87.08        1.61     58.31 o 
  -6   8  26       33.74       32.52     33.14 o 
  -5   8  26       60.27       22.48     30.87 o 
  -4   8  26       82.13       74.80     34.30 o 
  -3   8  26       39.21        3.37     29.73 o 
  -2   8  26       48.18      103.49     36.80 o 
  -1   8  26      203.20      298.42     44.58 o 
   0   8  26       29.31       49.22     25.72 o 
   1   8  26      650.18      704.32     62.60 o 
   2   8  26        0.50       42.55     31.86 o 
   3   8  26      329.40      168.22     53.29 o 
   4   8  26       61.07       89.44     47.27 o 
   5   8  26       10.00      -12.89     37.23 o 
  -4   9  26       28.39       23.57     47.64 o 
  -3   9  26       30.93       45.66     46.03 o 
  -2   9  26        3.19        3.29     31.58 o 
  -1   9  26        2.62       38.46     33.07 o 
   0   9  26      209.31      243.06     47.16 o 
   1   9  26       14.62       31.51     28.89 o 
   2   9  26      606.49      860.40     98.63 o 
   3   9  26        0.36        2.48     39.70 o 
 -11   0  27      130.84       30.64     37.34 o 
  -9   0  27      150.70       90.94     37.96 o 
  -7   0  27      195.99      247.02     42.18 o 
  -5   0  27     8026.59     7747.48    194.54 o 
  -3   0  27     1722.63     1674.69     53.04 o 
  -1   0  27      928.84      864.38     36.25 o 
   1   0  27      137.76      124.50     20.97 o 
   3   0  27      177.59      192.80     41.19 o 
   5   0  27     2187.51     2081.47    104.22 o 
   7   0  27      164.18      196.65     52.98 o 
   9   0  27       10.35       63.40     46.77 o 
 -11   1  27        5.98       -5.56     51.49 o 
 -10   1  27      187.18      210.00     35.15 o 
  -9   1  27       83.75       73.29     25.70 o 
  -8   1  27       21.34       45.82     21.40 o 
  -7   1  27      204.98      236.43     30.22 o 
  -6   1  27     1494.14     1542.73     70.10 o 
  -5   1  27     1536.41     1436.46     74.13 o 
  -4   1  27     2985.15     2749.10     62.32 o 
  -3   1  27     1807.80     1840.71     37.45 o 
  -2   1  27     1451.73     1489.09     33.40 o 
  -1   1  27      177.47      209.35     15.38 o 
   0   1  27       56.68       93.51     11.95 o 
   1   1  27      240.90      291.51     22.54 o 
   2   1  27      423.22      377.98     25.63 o 
   3   1  27      138.11      145.83     19.67 o 
   4   1  27     2078.69     2024.26     69.96 o 
   5   1  27       96.19       82.92     27.80 o 
   6   1  27      460.29      469.77     44.74 o 
   7   1  27      368.96      410.10     37.57 o 
   8   1  27        0.85       23.39     24.86 o 
   9   1  27       20.00       45.69     27.04 o 
  10   1  27       79.80       64.39     38.93 o 
 -11   2  27       26.38       37.47     43.67 o 
 -10   2  27       58.61       76.15     28.78 o 
  -9   2  27        9.72        6.44     20.53 o 
  -8   2  27      648.31      690.76     94.73 o 
  -7   2  27      267.56      268.25     32.72 o 
  -6   2  27       24.02       13.04     17.23 o 
  -5   2  27      730.74      702.10     41.21 o 
  -4   2  27      523.49      498.63     28.04 o 
  -3   2  27       21.05       48.46     10.63 o 
  -2   2  27       51.28       48.24     10.82 o 
  -1   2  27      604.90      653.58     23.85 o 
   0   2  27      212.44      207.55     20.75 o 
   1   2  27       15.77        2.10     12.54 o 
   2   2  27     2496.89     2347.41     93.68 o 
   3   2  27     2414.44     2260.05    107.26 o 
   4   2  27      112.39       82.21     42.49 o 
   5   2  27       54.65       81.78     23.29 o 
   6   2  27     1224.19     1182.06    138.21 o 
   7   2  27        8.66        1.96     23.24 o 
   8   2  27      257.80      234.92     34.45 o 
   9   2  27       10.89       21.36     34.36 o 
  10   2  27       12.63       46.77     56.82 o 
 -10   3  27       13.20       64.49     29.83 o 
  -9   3  27     1080.93     1200.02     66.00 o 
  -8   3  27      115.32      118.90     27.30 o 
  -7   3  27       95.43      229.40     47.27 o 
  -6   3  27      430.86      500.50     45.47 o 
  -5   3  27       83.92       77.03     17.80 o 
  -4   3  27      336.57      267.44     28.00 o 
  -3   3  27       53.74       62.81     14.99 o 
  -2   3  27       44.90       52.36     11.59 o 
  -1   3  27     4796.78     4616.64     81.13 o 
   0   3  27      470.67      530.32     30.93 o 
   1   3  27     3979.61     3780.19     75.20 o 
   2   3  27      214.86      284.95     29.56 o 
   3   3  27        2.38        6.10     17.74 o 
   4   3  27      928.59     1077.69     45.29 o 
   5   3  27     1585.71     1556.72     55.72 o 
   6   3  27       57.62       75.02     24.78 o 
   7   3  27      395.50      386.41     39.05 o 
   8   3  27        0.37       11.08     25.09 o 
   9   3  27      223.08      175.18     44.03 o 
 -10   4  27       83.71       61.15     27.99 o 
  -9   4  27       83.55      118.95     32.52 o 
  -8   4  27      280.43      303.80     55.27 o 
  -7   4  27     1032.53     1075.03     56.59 o 
  -6   4  27     1031.40     1142.18     55.93 o 
  -5   4  27      195.40      201.01     24.46 o 
  -4   4  27       92.60      122.54     20.32 o 
  -3   4  27        4.60       11.97     12.41 o 
  -2   4  27     2083.18     2002.22     55.52 o 
  -1   4  27      215.75      215.53     29.19 o 
   0   4  27     2347.30     2247.69     58.31 o 
   1   4  27      760.92      615.18     35.58 o 
   2   4  27       13.14       -7.60     20.06 o 
   3   4  27      743.94      779.30     41.41 o 
   4   4  27        0.08       16.70     20.08 o 
   5   4  27      122.85      134.66     27.93 o 
   6   4  27      432.36      518.66     41.25 o 
   7   4  27       46.96       89.91     30.04 o 
   8   4  27      159.34      131.39     44.18 o 
   9   4  27       25.59       25.68     53.35 o 
  -9   5  27       17.84       12.56     27.15 o 
  -8   5  27       92.14       49.05     36.41 o 
  -7   5  27       20.12        0.10     21.97 o 
  -6   5  27      914.73     1026.19     46.18 o 
  -5   5  27       41.41       57.27     19.97 o 
  -4   5  27     2140.18     2129.11    137.15 o 
  -3   5  27        1.38       -2.39     18.53 o 
  -2   5  27      388.25      353.11     37.89 o 
  -1   5  27      115.08       81.59     36.10 o 
   0   5  27       98.24       79.06     21.05 o 
   1   5  27        0.74       -3.87     16.29 o 
   2   5  27      744.67      776.61     49.12 o 
   3   5  27      225.17      308.82     31.98 o 
   4   5  27      580.41      550.35     82.55 o 
   5   5  27      101.46      210.22     33.05 o 
   6   5  27      513.11      551.92     62.92 o 
   7   5  27       48.13       -0.72     26.39 o 
   8   5  27        4.39      -24.97     41.75 o 
  -8   6  27        2.68       -5.55     38.52 o 
  -7   6  27      187.02      169.70     35.48 o 
  -6   6  27        0.71       -4.69     18.88 o 
  -5   6  27     1225.22     1234.65     50.41 o 
  -4   6  27      105.14      140.39     31.56 o 
  -3   6  27     2258.36     2211.98     82.51 o 
  -2   6  27       15.66       43.03     24.34 o 
  -1   6  27      166.75      168.64     26.93 o 
   0   6  27      670.44      590.18     85.07 o 
   1   6  27      751.23      716.55     54.45 o 
   2   6  27      474.90      458.19     56.76 o 
   3   6  27     1510.02     1586.64     71.63 o 
   4   6  27       77.74       96.29     28.34 o 
   5   6  27       64.89       28.18     25.63 o 
   6   6  27       21.11      -18.54     26.05 o 
   7   6  27        1.39       43.12     42.24 o 
   8   6  27       20.09       60.67     60.17 o 
  -7   7  27      146.41      137.20     34.58 o 
  -6   7  27        3.50        4.06     22.07 o 
  -5   7  27      151.54      109.71     33.86 o 
  -4   7  27       57.48       83.62     31.87 o 
  -3   7  27      169.77      109.66     51.61 o 
  -2   7  27      224.15      286.95     42.15 o 
  -1   7  27      347.50      249.36     40.39 o 
   0   7  27       15.49       -7.57     20.67 o 
   1   7  27        2.90       15.40     21.74 o 
   2   7  27       19.08      -17.84     27.43 o 
   3   7  27        6.28       28.45     32.01 o 
   4   7  27      167.98      155.03     49.64 o 
   5   7  27      252.47      167.49     35.97 o 
   6   7  27      160.63      178.34     45.91 o 
   7   7  27        1.22       31.02     62.28 o 
  -6   8  27       93.38       58.98     44.79 o 
  -5   8  27        7.63      -33.62     33.62 o 
  -4   8  27       24.89       20.86     41.62 o 
  -3   8  27        0.53       21.20     30.48 o 
  -2   8  27      585.23      682.25     94.66 o 
  -1   8  27       40.06       14.04     28.73 o 
   0   8  27      970.96     1034.98     70.70 o 
   1   8  27      256.65      245.84     36.30 o 
   2   8  27      153.42      105.02     36.98 o 
   3   8  27        4.53      -14.86     30.31 o 
   4   8  27        1.91      -18.87     32.21 o 
   5   8  27        0.92      -29.28     50.50 o 
  -4   9  27       64.65      -40.20     40.20 o 
  -3   9  27       79.73       79.03     50.25 o 
  -2   9  27        0.02       -2.24     29.80 o 
  -1   9  27       89.09      102.29     38.58 o 
   0   9  27        0.10       11.11     31.98 o 
   1   9  27       65.52       21.04     28.66 o 
   2   9  27       43.32       68.61     47.77 o 
 -10   0  28      142.62      147.14     46.40 o 
  -8   0  28     3090.97     3087.40    125.80 o 
  -6   0  28     1227.97     1231.49     72.21 o 
  -4   0  28     2572.70     2474.02     95.66 o 
  -2   0  28      116.76      137.45     19.65 o 
   0   0  28     3603.25     3198.93    107.57 o 
   2   0  28    12380.00    12274.68    275.80 o 
   4   0  28     1940.62     1980.11    100.00 o 
   6   0  28      215.51      228.90     53.60 o 
   8   0  28       93.53      160.05     53.60 o 
 -11   1  28       17.24      -12.88     40.88 o 
 -10   1  28       23.60       42.65     26.60 o 
  -9   1  28       76.53       98.43     26.16 o 
  -8   1  28       99.89       90.91     26.05 o 
  -7   1  28       70.92       62.66     29.22 o 
  -6   1  28       47.97       23.44     21.59 o 
  -5   1  28     3103.39     3010.05     78.36 o 
  -4   1  28      113.15      131.34     16.84 o 
  -3   1  28      495.76      476.61     21.25 o 
  -2   1  28     1278.04     1264.94     41.44 o 
  -1   1  28      546.58      575.78     22.54 o 
   0   1  28        1.87       25.14      9.63 o 
   1   1  28     2558.77     2475.81     66.22 o 
   2   1  28     1524.15     1386.19     50.47 o 
   3   1  28      245.45      228.33     30.91 o 
   4   1  28      398.86      348.44     57.44 o 
   5   1  28      751.23      778.45     53.35 o 
   6   1  28       38.91       37.95     40.51 o 
   7   1  28       33.57       27.58     74.32 o 
   8   1  28       73.44       65.35     27.37 o 
   9   1  28      105.12      102.40     41.36 o 
  10   1  28       12.84      -47.93     56.45 o 
 -10   2  28        1.08       -7.51     20.31 o 
  -9   2  28      216.52      161.51     32.63 o 
  -8   2  28      278.14      230.41     33.57 o 
  -7   2  28      968.24      908.89     48.24 o 
  -6   2  28      101.27      130.40     25.57 o 
  -5   2  28      815.43      888.26     44.50 o 
  -4   2  28      512.57      526.38     29.06 o 
  -3   2  28     4847.24     4349.44     76.13 o 
  -2   2  28      292.68      314.34     19.14 o 
  -1   2  28      968.94     1093.55     30.38 o 
   0   2  28      417.18      512.91     43.11 o 
   1   2  28        2.55        7.88     13.41 o 
   2   2  28        8.27       15.16     14.47 o 
   3   2  28      992.61      923.14     46.60 o 
   4   2  28       12.44       13.41     22.54 o 
   5   2  28      601.59      757.07     79.83 o 
   6   2  28       11.04       32.44     23.32 o 
   7   2  28      386.18      313.42     35.80 o 
   8   2  28        3.22       32.84     26.00 o 
   9   2  28       11.27       13.58     35.98 o 
 -10   3  28      481.23      395.96     49.32 o 
  -9   3  28       17.11       41.57     25.87 o 
  -8   3  28        1.52        0.27     19.08 o 
  -7   3  28      254.05      257.76     34.30 o 
  -6   3  28      395.69      370.84     36.76 o 
  -5   3  28      180.98      176.75     23.02 o 
  -4   3  28      906.28      994.17     76.12 o 
  -3   3  28        4.80       -9.56     11.14 o 
  -2   3  28      149.19      183.32     17.08 o 
  -1   3  28      658.04      661.28     33.01 o 
   0   3  28     1971.65     1820.62     50.58 o 
   1   3  28       89.55      107.45     33.16 o 
   2   3  28      766.74      928.75     56.03 o 
   3   3  28        3.66       22.98     23.45 o 
   4   3  28      719.76      701.84     41.02 o 
   5   3  28        5.64       56.71     23.61 o 
   6   3  28      622.34      605.22     42.87 o 
   7   3  28        0.02       25.49     37.18 o 
   8   3  28       15.28       12.22     24.37 o 
   9   3  28        1.05      -26.49     34.74 o 
 -10   4  28       59.53      114.25     34.59 o 
  -9   4  28      212.84      230.36     39.12 o 
  -8   4  28      196.57      197.74     34.99 o 
  -7   4  28       40.33       51.36     22.61 o 
  -6   4  28      467.98      504.95     43.31 o 
  -5   4  28      272.39      220.22     25.74 o 
  -4   4  28       30.64       40.88     15.89 o 
  -3   4  28      224.47      234.72     23.62 o 
  -2   4  28      394.35      400.20     37.79 o 
  -1   4  28     1087.79      966.88     40.68 o 
   0   4  28      480.42      492.64     52.51 o 
   1   4  28      171.02      236.11     26.35 o 
   2   4  28       28.86       64.26     20.00 o 
   3   4  28      267.33      242.27     29.40 o 
   4   4  28       78.46       43.20     22.06 o 
   5   4  28      382.70      401.03     37.16 o 
   6   4  28       28.77       32.10     25.17 o 
   7   4  28      177.40      186.07     33.93 o 
   8   4  28       30.25       -9.81     33.99 o 
   9   4  28       39.76        7.20     60.05 o 
  -9   5  28      142.60      101.16     34.17 o 
  -8   5  28        3.56       32.31     25.13 o 
  -7   5  28     1149.72     1138.27     90.88 o 
  -6   5  28      214.80      197.50     27.83 o 
  -5   5  28      105.19      110.13     23.33 o 
  -4   5  28       73.47       63.09     19.57 o 
  -3   5  28      711.63      704.76     74.32 o 
  -2   5  28      829.63      834.75     53.34 o 
  -1   5  28      762.58      860.60     45.52 o 
   0   5  28        5.28        3.18     27.44 o 
   1   5  28      486.11      469.50     35.41 o 
   2   5  28      320.45      296.19     30.80 o 
   3   5  28     2260.89     2100.64     64.08 o 
   4   5  28       39.50       87.79     26.43 o 
   5   5  28       59.55       50.33     27.16 o 
   6   5  28       71.82       70.13     30.39 o 
   7   5  28       55.44       18.90     28.12 o 
   8   5  28       79.40       83.12     62.65 o 
  -8   6  28      213.71      229.44     40.72 o 
  -7   6  28      122.03       57.92     27.77 o 
  -6   6  28      645.79      763.00     45.68 o 
  -5   6  28      137.52      139.16     26.12 o 
  -4   6  28      163.72      222.19     49.01 o 
  -3   6  28       33.24       20.52     24.83 o 
  -2   6  28     1009.86     1017.75     94.17 o 
  -1   6  28      151.01      252.32     30.37 o 
   0   6  28     1560.14     1565.27     55.90 o 
   1   6  28       53.63       60.76     32.35 o 
   2   6  28      662.56      701.77     95.59 o 
   3   6  28      535.40      583.75     42.16 o 
   4   6  28       64.81      139.02     30.93 o 
   5   6  28        0.50        6.44     32.23 o 
   6   6  28       11.81       19.43     28.74 o 
   7   6  28       13.41      -47.02     47.02 o 
  -7   7  28      157.73      132.50     36.10 o 
  -6   7  28       25.78       -6.69     25.11 o 
  -5   7  28      324.56      298.13     44.30 o 
  -4   7  28      315.76      320.92     44.53 o 
  -3   7  28       27.69       36.53     28.46 o 
  -2   7  28      229.55      261.90     88.83 o 
  -1   7  28      227.30      208.21     61.41 o 
   0   7  28       34.45        9.73     22.11 o 
   1   7  28       19.13       27.82     28.33 o 
   2   7  28      586.84      536.71     74.56 o 
   3   7  28      106.74       94.99     47.77 o 
   4   7  28       45.36      114.72     31.74 o 
   5   7  28      142.35      173.60     36.01 o 
   6   7  28       73.36      -26.31     34.99 o 
  -6   8  28        1.73        9.33     31.59 o 
  -5   8  28        9.77      -29.02     29.31 o 
  -4   8  28       32.40       62.25     34.16 o 
  -3   8  28       70.91       79.39     34.36 o 
  -2   8  28      531.17      540.67     56.79 o 
  -1   8  28      159.35      179.06     41.44 o 
   0   8  28      306.01      270.53     53.47 o 
   1   8  28        0.29        5.81     24.51 o 
   2   8  28      189.21      175.08     41.27 o 
   3   8  28        0.56      -31.02     31.02 o 
   4   8  28       33.44       18.24     36.65 o 
   5   8  28      114.24      116.50     62.41 o 
  -4   9  28       60.80      107.69     54.22 o 
  -3   9  28       21.42       25.31     45.90 o 
  -2   9  28      131.21      120.72     53.97 o 
  -1   9  28        0.91       -8.31     43.92 o 
   0   9  28       19.15       72.95     53.97 o 
   1   9  28        1.20      -23.04     31.45 o 
   2   9  28       14.17       14.82     37.11 o 
  -9   0  29      369.15      267.36     50.00 o 
  -7   0  29      184.66      231.38     42.80 o 
  -5   0  29      769.18      725.54     56.57 o 
  -3   0  29      848.58      761.34     35.64 o 
  -1   0  29     6366.39     6275.04    112.73 o 
   1   0  29      666.01      587.04     33.30 o 
   3   0  29      492.50      453.09     56.08 o 
   5   0  29      242.89      172.95     47.52 o 
   7   0  29      434.73      455.45     67.74 o 
   9   0  29      120.19      265.88     62.28 o 
 -10   1  29      347.40      389.23     45.00 o 
  -9   1  29        2.92      -12.85     20.17 o 
  -8   1  29      397.72      529.15     44.79 o 
  -7   1  29       99.81       52.65     20.80 o 
  -6   1  29      593.34      600.05     79.78 o 
  -5   1  29     2103.56     2003.49     97.89 o 
  -4   1  29       47.63       66.56     14.52 o 
  -3   1  29     2565.96     2455.90     45.33 o 
  -2   1  29     4669.05     4281.50     71.51 o 
  -1   1  29     1074.77     1025.06     29.36 o 
   0   1  29     3399.48     3377.33     66.69 o 
   1   1  29     6140.65     5925.60     93.35 o 
   2   1  29      565.57      653.44     41.79 o 
   3   1  29      221.43      217.77     43.67 o 
   4   1  29        0.08        0.40     21.48 o 
   5   1  29       46.86       82.01     28.31 o 
   6   1  29       47.52       32.03     27.92 o 
   7   1  29       91.81      123.62     68.86 o 
   8   1  29      362.25      287.92     43.25 o 
   9   1  29        7.37      -24.56     40.63 o 
 -10   2  29        4.29       34.87     26.31 o 
  -9   2  29      736.20      739.15     53.33 o 
  -8   2  29       90.79      134.64     33.62 o 
  -7   2  29      405.83      401.47     54.40 o 
  -6   2  29      192.39      197.90     65.26 o 
  -5   2  29        0.46       -6.08     13.74 o 
  -4   2  29     3397.09     3378.51     68.23 o 
  -3   2  29        0.58       15.44     11.36 o 
  -2   2  29      186.16      132.76     14.85 o 
  -1   2  29      519.45      529.67     23.31 o 
   0   2  29       48.63       29.13     14.89 o 
   1   2  29     2726.18     2435.80     81.91 o 
   2   2  29      294.55      336.12     27.17 o 
   3   2  29     1790.96     1685.23     50.87 o 
   4   2  29      743.77      705.38     48.94 o 
   5   2  29       83.54       50.35     26.90 o 
   6   2  29      498.47      565.24     42.10 o 
   7   2  29       21.30       47.99     25.80 o 
   8   2  29       56.81       41.01     27.45 o 
   9   2  29       53.25       27.07     37.06 o 
 -10   3  29       63.13       75.67     31.68 o 
  -9   3  29       40.57       49.50     37.47 o 
  -8   3  29      414.81      441.56     43.73 o 
  -7   3  29      701.53      730.37     49.23 o 
  -6   3  29      223.31      224.85     32.35 o 
  -5   3  29     2171.88     2345.99     77.20 o 
  -4   3  29      412.30      413.33     28.58 o 
  -3   3  29      130.57      193.38     22.29 o 
  -2   3  29      305.67      311.83     20.69 o 
  -1   3  29      140.57      109.83     19.63 o 
   0   3  29        0.42       20.54     15.26 o 
   1   3  29        6.99       10.73     24.49 o 
   2   3  29      415.72      504.16     60.70 o 
   3   3  29      891.31      944.40     53.48 o 
   4   3  29       37.74      121.18     24.79 o 
   5   3  29      750.68      767.29     47.91 o 
   6   3  29      101.16      114.65     27.79 o 
   7   3  29      134.20      181.79     50.92 o 
   8   3  29        8.99       31.58     26.77 o 
   9   3  29       10.22      -27.92     46.15 o 
  -9   4  29       37.11       51.92     28.15 o 
  -8   4  29       26.80        3.00     22.23 o 
  -7   4  29      129.11      128.15     29.02 o 
  -6   4  29        2.93       11.82     18.79 o 
  -5   4  29      101.40      115.77     22.24 o 
  -4   4  29      328.64      337.16     28.48 o 
  -3   4  29      365.90      395.93     33.01 o 
  -2   4  29      623.92      660.06     59.12 o 
  -1   4  29      317.12      301.00     27.79 o 
   0   4  29       22.50       23.93     17.40 o 
   1   4  29     1170.91     1056.78     43.68 o 
   2   4  29     1534.40     1615.61     54.09 o 
   3   4  29     1038.32     1084.46     62.93 o 
   4   4  29      134.15      148.06     28.34 o 
   5   4  29      190.21      213.29     31.82 o 
   6   4  29      145.06      105.95     29.31 o 
   7   4  29       12.91       28.51     27.09 o 
   8   4  29        0.03       -1.00     27.15 o 
  -9   5  29        0.07      -21.20     23.62 o 
  -8   5  29      258.57      185.88     39.27 o 
  -7   5  29      138.86      114.25     31.20 o 
  -6   5  29      172.86      162.57     51.49 o 
  -5   5  29        0.48       -8.23     16.57 o 
  -4   5  29      109.91      101.21     21.89 o 
  -3   5  29       16.41        8.45     21.68 o 
  -2   5  29      525.81      421.11     41.64 o 
  -1   5  29      338.13      367.65     32.14 o 
   0   5  29     1376.92     1528.11     52.71 o 
   1   5  29       42.01       56.52     20.82 o 
   2   5  29      263.08      302.88     32.20 o 
   3   5  29      335.79      339.86     35.05 o 
   4   5  29       29.31       33.32     24.55 o 
   5   5  29      117.22      173.56     48.37 o 
   6   5  29       37.97       49.50     28.02 o 
   7   5  29        9.69       13.17     29.73 o 
   8   5  29      268.65      140.94     70.10 o 
  -8   6  29      114.85      132.64     35.78 o 
  -7   6  29      447.20      340.42     68.24 o 
  -6   6  29       28.97       21.06     20.84 o 
  -5   6  29       23.31        6.24     26.04 o 
  -4   6  29      130.70      137.05     51.12 o 
  -3   6  29      424.49      483.43     71.46 o 
  -2   6  29        1.37        0.24     25.62 o 
  -1   6  29     2019.80     1779.53     75.82 o 
   0   6  29        1.53       19.74     20.85 o 
   1   6  29      347.60      366.09     36.31 o 
   2   6  29        3.74       -3.15     20.54 o 
   3   6  29       42.13       46.45     25.67 o 
   4   6  29        9.17       37.29     43.97 o 
   5   6  29      517.39      481.56     44.57 o 
   6   6  29       20.32       -0.45     39.32 o 
   7   6  29      136.56      187.96     50.43 o 
  -7   7  29      149.88      140.13     37.41 o 
  -6   7  29        6.07       -4.25     35.67 o 
  -5   7  29      156.67      147.20     37.29 o 
  -4   7  29        1.18       10.58     28.05 o 
  -3   7  29        2.78        2.40     26.84 o 
  -2   7  29       86.77       59.94     29.54 o 
  -1   7  29       43.64       98.84     33.04 o 
   0   7  29        6.83      -21.07     21.07 o 
   1   7  29       35.52        4.74     22.61 o 
   2   7  29      189.37      187.99     33.24 o 
   3   7  29      178.13       98.19     63.09 o 
   4   7  29      190.64      137.93     33.49 o 
   5   7  29       87.64      130.72     48.65 o 
   6   7  29       59.63       30.80     37.02 o 
  -6   8  29      211.89      157.32     56.70 o 
  -5   8  29       33.68       26.44     33.07 o 
  -4   8  29      144.56      201.46     52.42 o 
  -3   8  29       87.12       63.92     33.37 o 
  -2   8  29       56.97       34.07     31.09 o 
  -1   8  29       42.71       30.31     31.51 o 
   0   8  29       44.22       27.96     32.77 o 
   1   8  29       54.24       74.17     29.16 o 
   2   8  29      199.50      147.08     33.50 o 
   3   8  29        1.77      -19.43     30.67 o 
   4   8  29      274.40      212.11     74.44 o 
  -3   9  29       19.38       29.28     45.90 o 
  -2   9  29       15.90      -22.58     43.30 o 
  -1   9  29       57.43        5.71     45.41 o 
   0   9  29        5.57       55.71     53.85 o 
   1   9  29        5.30       -1.05     36.06 o 
   2   9  29        0.24      -35.70     35.70 o 
 -10   0  30      412.67      414.01     65.14 o 
  -8   0  30       24.08       54.09     30.77 o 
  -6   0  30      747.61      611.53     58.68 o 
  -4   0  30     5118.52     4810.94    143.55 o 
  -2   0  30       51.10       72.41     16.27 o 
   0   0  30      921.86     1105.68     43.13 o 
   2   0  30      649.27      801.47     65.88 o 
   4   0  30      635.87      719.96     68.61 o 
   6   0  30      660.73      638.70     73.45 o 
   8   0  30       69.02       18.86     41.56 o 
 -10   1  30        5.84        4.91     23.89 o 
  -9   1  30       54.25       63.00     29.53 o 
  -8   1  30        5.84      -17.01     17.01 o 
  -7   1  30       14.89        5.96     18.16 o 
  -6   1  30       74.89       67.04     22.46 o 
  -5   1  30       10.05        4.46     15.19 o 
  -4   1  30       11.18        8.08     11.29 o 
  -3   1  30     2335.58     2228.01     43.77 o 
  -2   1  30      251.93      242.52     17.52 o 
  -1   1  30     1389.70     1373.42     34.16 o 
   0   1  30      208.30      211.19     18.01 o 
   1   1  30      611.52      706.20     41.38 o 
   2   1  30      278.65      288.42     32.48 o 
   3   1  30        0.77       16.33     21.65 o 
   4   1  30      519.45      667.23     48.00 o 
   5   1  30      663.39      610.36     57.69 o 
   6   1  30      290.38      228.46     37.63 o 
   7   1  30      582.61      683.17     55.70 o 
   8   1  30      169.67      171.39    124.25 o 
   9   1  30       39.05       55.98     34.68 o 
 -10   2  30      132.23      146.41     34.28 o 
  -9   2  30      159.74      147.70     33.38 o 
  -8   2  30       22.84       15.30     23.45 o 
  -7   2  30      275.42      320.32     50.74 o 
  -6   2  30      122.45      108.04     24.16 o 
  -5   2  30     1071.27     1002.34     48.22 o 
  -4   2  30      370.04      460.80     55.33 o 
  -3   2  30       12.35       16.22     12.24 o 
  -2   2  30      429.04      425.97     31.84 o 
  -1   2  30     4265.77     4239.84     77.11 o 
   0   2  30      416.98      464.22     29.31 o 
   1   2  30      403.32      479.18     30.28 o 
   2   2  30       55.44       47.47     16.82 o 
   3   2  30        6.36       22.92     16.28 o 
   4   2  30        1.02       -5.41     21.55 o 
   5   2  30      647.11      606.65     49.26 o 
   6   2  30      142.22      201.20     36.69 o 
   7   2  30        1.44       17.95     24.94 o 
   8   2  30       82.50       94.72     30.68 o 
   9   2  30      232.26      204.66     36.35 o 
 -10   3  30       38.94       28.02     27.64 o 
  -9   3  30       67.38      109.67     31.49 o 
  -8   3  30      488.00      543.41     47.28 o 
  -7   3  30       26.82       44.93     22.10 o 
  -6   3  30     1202.76     1363.15    141.19 o 
  -5   3  30       54.60       58.50     18.06 o 
  -4   3  30      399.30      399.36     28.75 o 
  -3   3  30        0.03      -12.10     15.78 o 
  -2   3  30      290.77      332.43     26.19 o 
  -1   3  30        8.35        5.85     14.59 o 
   0   3  30      872.94      820.83     37.67 o 
   1   3  30      214.24      210.03     24.84 o 
   2   3  30      354.07      309.51     28.49 o 
   3   3  30      290.72      337.89     54.96 o 
   4   3  30      261.82      328.75     38.70 o 
   5   3  30        0.47       22.74     21.02 o 
   6   3  30       43.77      -15.23     21.99 o 
   7   3  30       62.89       77.81     27.80 o 
   8   3  30      162.00      139.49     48.79 o 
   9   3  30       38.33       47.52     57.94 o 
  -9   4  30      114.77      127.46     33.58 o 
  -8   4  30       98.62      117.00     30.34 o 
  -7   4  30      188.54      206.24     37.90 o 
  -6   4  30      684.55      725.09     50.74 o 
  -5   4  30       41.35       53.60     19.73 o 
  -4   4  30      816.49      831.76     40.34 o 
  -3   4  30      128.16      131.42     30.02 o 
  -2   4  30     1313.15     1378.42     59.65 o 
  -1   4  30      280.76      312.19     28.41 o 
   0   4  30       42.26       87.88     21.64 o 
   1   4  30     1252.82     1206.29     46.54 o 
   2   4  30      168.52      164.11     26.08 o 
   3   4  30      719.12      701.78     51.59 o 
   4   4  30      217.30      174.32     29.66 o 
   5   4  30       18.57        2.56     23.18 o 
   6   4  30      222.49      327.95     39.52 o 
   7   4  30       28.53       19.40     27.88 o 
   8   4  30      208.69      213.42     44.33 o 
  -9   5  30       68.12       55.27     35.92 o 
  -8   5  30        1.67      -16.28     23.78 o 
  -7   5  30      131.56      139.30     33.03 o 
  -6   5  30      310.35      302.63     40.26 o 
  -5   5  30      593.09      606.04     39.17 o 
  -4   5  30       80.91       75.06     26.85 o 
  -3   5  30      426.11      486.09     44.73 o 
  -2   5  30       18.79      -11.16     21.10 o 
  -1   5  30     1413.56     1259.54     48.22 o 
   0   5  30       12.53       28.81     19.96 o 
   1   5  30      360.28      325.68     32.63 o 
   2   5  30      884.57      921.92     48.17 o 
   3   5  30       38.32       75.75     26.33 o 
   4   5  30       14.47       10.83     23.77 o 
   5   5  30      645.36      545.75     45.34 o 
   6   5  30      155.54      158.54     44.83 o 
   7   5  30      310.96      284.10     42.22 o 
   8   5  30       10.32        4.59     54.47 o 
  -8   6  30       80.33       81.35     52.85 o 
  -7   6  30        1.49      -22.12     22.12 o 
  -6   6  30       16.57       12.09     22.11 o 
  -5   6  30      115.66      123.15     35.05 o 
  -4   6  30       70.58       53.78     28.66 o 
  -3   6  30       23.32       23.28     33.25 o 
  -2   6  30      855.71      825.44     58.55 o 
  -1   6  30      254.30      256.80     38.88 o 
   0   6  30      366.95      363.32     49.70 o 
   1   6  30        2.83        8.26     21.27 o 
   2   6  30       37.71       28.46     24.59 o 
   3   6  30        0.88      -23.22     23.22 o 
   4   6  30      354.42      298.32     44.00 o 
   5   6  30        3.18       31.44     27.66 o 
   6   6  30      206.19      209.79     39.65 o 
   7   6  30        0.85       -0.66     37.20 o 
  -7   7  30        0.69      -23.41     23.41 o 
  -6   7  30       49.61       -0.57     52.48 o 
  -5   7  30      121.94      131.14     36.51 o 
  -4   7  30      348.11      352.23     46.78 o 
  -3   7  30      182.29      170.47     38.90 o 
  -2   7  30        5.45      -12.64     24.26 o 
  -1   7  30      362.80      366.77     47.66 o 
   0   7  30       68.61       81.60     28.25 o 
   1   7  30        6.60      -13.95     20.92 o 
   2   7  30      603.00      503.13     76.58 o 
   3   7  30       11.88      -17.48     30.06 o 
   4   7  30       31.22       31.66     45.64 o 
   5   7  30       29.36       19.10     29.95 o 
   6   7  30        3.39        0.42     39.58 o 
  -5   8  30       92.26       55.04     34.80 o 
  -4   8  30        4.29       -2.87     29.14 o 
  -3   8  30       13.57       20.66     32.55 o 
  -2   8  30      365.50      340.39     49.29 o 
  -1   8  30       27.88       55.78     33.91 o 
   0   8  30       20.96       17.11     31.66 o 
   1   8  30      339.02      303.73     70.76 o 
   2   8  30        0.46       21.43     50.09 o 
   3   8  30      448.71      330.03    207.19 o 
  -2   9  30        7.48      -16.38     43.18 o 
  -1   9  30      122.01      154.59     63.40 o 
   0   9  30       37.73       53.47     47.39 o 
   1   9  30       10.78      -29.78     47.77 o 
  -9   0  31       92.46       92.80     38.58 o 
  -7   0  31      113.51      145.41     35.86 o 
  -5   0  31      362.35      492.92     50.87 o 
  -3   0  31     3964.08     3851.62     84.81 o 
  -1   0  31      494.56      497.12     36.54 o 
   1   0  31     1375.86     1374.79     75.93 o 
   3   0  31     3225.52     3075.74    122.33 o 
   5   0  31     1731.37     1826.64    102.73 o 
   7   0  31      293.88      278.03     59.18 o 
   9   0  31       80.92       71.46     50.74 o 
 -10   1  31       41.40       57.05     27.70 o 
  -9   1  31      111.13      142.08     31.94 o 
  -8   1  31       15.26       11.65     23.39 o 
  -7   1  31      540.55      547.83     42.63 o 
  -6   1  31      427.04      382.79     35.00 o 
  -5   1  31      415.37      360.69     33.09 o 
  -4   1  31      517.65      579.87     30.37 o 
  -3   1  31      268.49      330.11     19.98 o 
  -2   1  31      400.60      411.44     21.47 o 
  -1   1  31      530.36      621.12     24.79 o 
   0   1  31        4.53       18.75     14.03 o 
   1   1  31      471.12      592.79     31.75 o 
   2   1  31      440.61      535.66     31.06 o 
   3   1  31      104.70      105.83     28.07 o 
   4   1  31     1305.37     1419.75    131.32 o 
   5   1  31        2.44        5.97     24.74 o 
   6   1  31      242.56      281.49     40.35 o 
   7   1  31      243.14      309.56     51.18 o 
   8   1  31        1.66       13.10     30.36 o 
   9   1  31       71.68       90.14     38.36 o 
 -10   2  31       65.62       39.30     29.09 o 
  -9   2  31      318.33      304.82     40.26 o 
  -8   2  31       29.35       45.49     23.95 o 
  -7   2  31      187.89      181.25     30.80 o 
  -6   2  31      260.53      306.86     34.43 o 
  -5   2  31      825.94      891.58     45.79 o 
  -4   2  31      123.45      138.28     20.05 o 
  -3   2  31       91.83      101.46     16.94 o 
  -2   2  31       23.06       10.67     10.11 o 
  -1   2  31      145.33      199.34     21.64 o 
   0   2  31     3006.72     2711.18     64.40 o 
   1   2  31     1285.62     1266.90     56.63 o 
   2   2  31       37.16       37.61     16.86 o 
   3   2  31        1.12       17.71     16.27 o 
   4   2  31       89.68      114.02     32.38 o 
   5   2  31       30.49       26.72     25.98 o 
   6   2  31      336.24      440.84     46.81 o 
   7   2  31       12.84       33.05     31.28 o 
   8   2  31      218.49      272.86     63.38 o 
   9   2  31        1.77        9.32     33.94 o 
 -10   3  31        6.92        5.61     27.45 o 
  -9   3  31      581.94      559.76     51.77 o 
  -8   3  31        0.17        4.93     21.04 o 
  -7   3  31       22.96        3.01     20.09 o 
  -6   3  31       35.12       49.52     22.90 o 
  -5   3  31      385.36      394.02     97.14 o 
  -4   3  31      244.35      222.58     24.98 o 
  -3   3  31     1543.83     1450.42     46.16 o 
  -2   3  31       25.86       26.10     19.93 o 
  -1   3  31      146.21      178.98     27.27 o 
   0   3  31       73.76       69.50     19.86 o 
   1   3  31      540.77      605.80     35.52 o 
   2   3  31      214.12      134.44     25.78 o 
   3   3  31       47.80       35.67     18.59 o 
   4   3  31      497.36      429.79     43.51 o 
   5   3  31       42.88       66.60     31.05 o 
   6   3  31        1.08       -8.19     22.57 o 
   7   3  31      238.79      257.68     36.15 o 
   8   3  31        0.47       -6.51     27.54 o 
  -9   4  31        7.68       26.13     33.06 o 
  -8   4  31      493.85      478.31     86.78 o 
  -7   4  31      123.81      159.22     33.02 o 
  -6   4  31       77.82       57.13     23.60 o 
  -5   4  31      329.44      363.97     31.41 o 
  -4   4  31        1.02       -3.79     14.97 o 
  -3   4  31      571.60      623.89     46.59 o 
  -2   4  31      805.55      866.27     50.91 o 
  -1   4  31       11.02       -5.32     15.32 o 
   0   4  31      690.46      742.70     49.43 o 
   1   4  31      202.91      172.42     25.00 o 
   2   4  31      206.77      193.21     38.96 o 
   3   4  31      907.69      974.86     68.68 o 
   4   4  31       90.32      119.19     27.66 o 
   5   4  31      419.02      437.11     40.48 o 
   6   4  31        2.83       -1.27     37.99 o 
   7   4  31       83.31       98.98     31.68 o 
   8   4  31       89.97      103.07     40.44 o 
  -8   5  31       53.11       15.58     27.49 o 
  -7   5  31      195.26      141.19     32.33 o 
  -6   5  31      551.27      570.77     49.16 o 
  -5   5  31      234.61      344.58     32.64 o 
  -4   5  31     1160.19     1165.88     67.55 o 
  -3   5  31      119.56      144.54     30.74 o 
  -2   5  31      565.70      546.55     54.47 o 
  -1   5  31       15.00       24.16     18.59 o 
   0   5  31       27.69       20.97     20.35 o 
   1   5  31      227.93      222.11     41.74 o 
   2   5  31      423.21      500.95     51.91 o 
   3   5  31      675.56      671.24     70.16 o 
   4   5  31      627.58      644.02     46.12 o 
   5   5  31      499.29      478.64     46.85 o 
   6   5  31       85.07       75.96     32.58 o 
   7   5  31       61.65       42.83     37.57 o 
  -8   6  31        5.91       -0.73     56.88 o 
  -7   6  31      140.58      169.56     36.94 o 
  -6   6  31        0.11       10.00     24.31 o 
  -5   6  31      825.43      813.49     59.49 o 
  -4   6  31        0.14       13.38     35.61 o 
  -3   6  31      885.81      895.66     60.39 o 
  -2   6  31        1.32       20.28     25.72 o 
  -1   6  31       69.07       74.25     30.38 o 
   0   6  31      172.44      166.94     30.20 o 
   1   6  31      139.10      166.42     29.90 o 
   2   6  31      191.35      150.28     34.22 o 
   3   6  31      518.12      483.05     58.09 o 
   4   6  31       41.84       41.52     27.85 o 
   5   6  31      211.18      228.95     37.79 o 
   6   6  31       95.87      126.57     42.23 o 
   7   6  31        4.39       43.12     39.86 o 
  -6   7  31      107.82       96.75     35.29 o 
  -5   7  31       33.39       55.65     31.56 o 
  -4   7  31      233.53      283.26     44.13 o 
  -3   7  31        2.88        3.43     26.73 o 
  -2   7  31      353.10      320.19     68.48 o 
  -1   7  31      131.77      195.55     40.84 o 
   0   7  31      141.76      107.40     28.96 o 
   1   7  31      101.62       69.49     26.86 o 
   2   7  31       29.49       48.55     27.97 o 
   3   7  31       31.12       -4.38     31.51 o 
   4   7  31       55.98       34.08     30.65 o 
   5   7  31      285.45      311.85     59.18 o 
  -5   8  31        0.43       13.65     40.57 o 
  -4   8  31       15.28        6.53     31.40 o 
  -3   8  31        5.53       14.66     32.14 o 
  -2   8  31      240.32      187.15     42.71 o 
  -1   8  31       37.33       18.72     30.62 o 
   0   8  31      196.57      176.77     42.89 o 
   1   8  31       14.70        8.37     27.83 o 
   2   8  31      206.29      185.23     48.28 o 
   3   8  31        9.43       63.52     58.06 o 
  -1   9  31      325.77      264.39     73.08 o 
   0   9  31       53.34       92.18     58.31 o 
 -10   0  32       54.27       66.13     42.31 o 
  -8   0  32      230.75      203.22     44.79 o 
  -6   0  32     1299.36     1390.91     81.64 o 
  -4   0  32       35.77       65.51     26.92 o 
  -2   0  32       68.23      118.17     20.36 o 
   0   0  32     2625.35     2511.26     67.58 o 
   2   0  32      277.34      283.87     47.64 o 
   4   0  32     1683.05     1376.40     86.47 o 
   6   0  32      185.27      152.85     49.38 o 
   8   0  32       55.85       91.81     49.63 o 
 -10   1  32       66.10       56.95     28.42 o 
  -9   1  32       23.23       12.97     22.91 o 
  -8   1  32        9.97       -3.02     19.81 o 
  -7   1  32      100.71      174.58     71.52 o 
  -6   1  32       80.96       55.40     30.09 o 
  -5   1  32      633.97      600.96     46.46 o 
  -4   1  32       72.73       62.02     37.65 o 
  -3   1  32     1261.35     1131.40     39.15 o 
  -2   1  32        4.53        9.13      9.56 o 
  -1   1  32       10.27        1.52     10.37 o 
   0   1  32     1434.06     1479.05     44.20 o 
   1   1  32     4123.31     3724.71     72.90 o 
   2   1  32        5.66       36.04     21.97 o 
   3   1  32     1067.18     1069.45     54.61 o 
   4   1  32      404.84      516.05     50.31 o 
   5   1  32       24.95       29.70     24.93 o 
   6   1  32      595.91      766.83     56.40 o 
   7   1  32        8.71        1.94     28.89 o 
   8   1  32       17.51       33.34     33.25 o 
   9   1  32        7.44       71.09     58.06 o 
 -10   2  32        0.00       14.46     25.15 o 
  -9   2  32      154.32      182.93     35.27 o 
  -8   2  32      420.64      559.05    121.83 o 
  -7   2  32       57.49       79.74     24.87 o 
  -6   2  32        4.57        1.24     17.37 o 
  -5   2  32       10.68       -7.31     15.46 o 
  -4   2  32      808.46      887.03     71.42 o 
  -3   2  32     1018.82     1116.09     48.58 o 
  -2   2  32      473.38      413.44     22.86 o 
  -1   2  32      200.50      187.77     22.04 o 
   0   2  32        7.53       32.75     16.20 o 
   1   2  32       24.77       17.67     19.38 o 
   2   2  32       33.99       47.56     29.55 o 
   3   2  32      988.12     1089.31     55.74 o 
   4   2  32        1.17        5.14     30.15 o 
   5   2  32        3.68       -0.73     25.79 o 
   6   2  32      400.40      383.61     45.52 o 
   7   2  32      350.45      285.24     43.67 o 
   8   2  32        1.45       -6.50     30.99 o 
   9   2  32       30.42       13.90     45.78 o 
  -9   3  32       12.20        9.64     26.10 o 
  -8   3  32      417.54      456.54     45.41 o 
  -7   3  32       59.69       37.39     22.68 o 
  -6   3  32       59.30       55.00     22.18 o 
  -5   3  32       16.97       21.18     19.43 o 
  -4   3  32      867.04      914.59     41.31 o 
  -3   3  32      572.10      617.69     35.78 o 
  -2   3  32      944.75      995.13     40.19 o 
  -1   3  32      735.49      685.22     36.87 o 
   0   3  32      249.51      286.54     27.80 o 
   1   3  32       95.43       84.31     21.21 o 
   2   3  32       27.00       17.50     17.83 o 
   3   3  32       43.30       77.60     22.24 o 
   4   3  32      529.45      546.18     80.89 o 
   5   3  32        6.54       19.05     27.40 o 
   6   3  32       30.47       -3.24     26.86 o 
   7   3  32        0.37       10.44     26.08 o 
   8   3  32      230.83      338.78     43.13 o 
  -9   4  32        7.26       19.62     28.37 o 
  -8   4  32      208.30      275.67     41.32 o 
  -7   4  32      210.85      279.14     39.43 o 
  -6   4  32      129.12      143.51     30.64 o 
  -5   4  32        0.78      -15.17     15.17 o 
  -4   4  32       17.24       17.69     16.99 o 
  -3   4  32       20.26       14.96     20.82 o 
  -2   4  32       88.93       65.23     34.12 o 
  -1   4  32     1459.96     1655.27     53.30 o 
   0   4  32      893.92     1012.67     43.75 o 
   1   4  32      398.40      407.70     33.96 o 
   2   4  32      507.56      541.62     57.77 o 
   3   4  32        9.01        7.98     23.02 o 
   4   4  32        2.25       23.58     50.81 o 
   5   4  32      325.61      386.06     47.37 o 
   6   4  32       26.99       10.23     25.29 o 
   7   4  32       81.06       85.20     30.40 o 
   8   4  32       39.85       53.22     39.93 o 
  -8   5  32        4.45        7.44     26.99 o 
  -7   5  32      221.23      210.95     75.12 o 
  -6   5  32       23.23       -2.77     22.21 o 
  -5   5  32      293.09      316.17     32.61 o 
  -4   5  32      382.64      402.21     80.46 o 
  -3   5  32      551.75      544.02     56.02 o 
  -2   5  32       35.56        6.58     24.32 o 
  -1   5  32      240.06      224.97     29.78 o 
   0   5  32       50.49       16.97     21.03 o 
   1   5  32      876.95      915.07     47.07 o 
   2   5  32      158.91      105.93     25.76 o 
   3   5  32     1030.55      910.67     86.50 o 
   4   5  32       54.76       31.59     26.09 o 
   5   5  32       75.62       76.08     31.97 o 
   6   5  32      386.03      356.33     43.23 o 
   7   5  32        0.19        0.86     53.16 o 
  -7   6  32        7.81      -16.29     24.42 o 
  -6   6  32      654.03      712.14     81.02 o 
  -5   6  32       23.70       16.74     27.68 o 
  -4   6  32      578.88      581.74     52.84 o 
  -3   6  32        3.89       12.38     23.63 o 
  -2   6  32       97.66       62.98     29.53 o 
  -1   6  32        0.16       -7.88     23.26 o 
   0   6  32      494.44      472.24     62.06 o 
   1   6  32       98.34       83.96     26.68 o 
   2   6  32      529.08      566.71     44.00 o 
   3   6  32        5.92        2.02     23.57 o 
   4   6  32      731.19      692.62     73.30 o 
   5   6  32       59.61       72.56     32.28 o 
   6   6  32       77.33       63.14     48.01 o 
  -6   7  32        4.78       20.75     32.02 o 
  -5   7  32       98.34       61.27     33.81 o 
  -4   7  32      625.83      620.82     61.29 o 
  -3   7  32       77.06       11.28     49.69 o 
  -2   7  32      370.73      273.88     44.16 o 
  -1   7  32       92.28      108.44     43.55 o 
   0   7  32       32.78       32.95     29.09 o 
   1   7  32        3.49      -10.86     22.78 o 
   2   7  32       64.81       45.38     28.86 o 
   3   7  32      137.66      141.40     34.21 o 
   4   7  32       23.47      -10.20     34.53 o 
   5   7  32       23.48       12.65     59.68 o 
  -4   8  32        2.60      -12.65     39.58 o 
  -3   8  32      172.39      185.25     51.12 o 
  -2   8  32        2.31      -27.24     27.24 o 
  -1   8  32       77.19       55.01     36.06 o 
   0   8  32        7.10       52.08     35.12 o 
   1   8  32       39.85       36.05     29.58 o 
   2   8  32       14.76       25.22     36.72 o 
   3   8  32        0.93       50.87     57.94 o 
  -9   0  33      166.32      187.09     49.63 o 
  -7   0  33      707.89      714.75     66.62 o 
  -5   0  33     1294.94     1361.88     78.66 o 
  -3   0  33      630.74      642.80     37.52 o 
  -1   0  33     2007.05     2078.75     62.02 o 
   1   0  33     1892.30     2044.87     94.41 o 
   3   0  33      216.17      148.88     42.43 o 
   5   0  33      300.54      332.87     56.95 o 
   7   0  33      672.33      702.84     79.65 o 
 -10   1  33      293.15      286.59     47.95 o 
  -9   1  33       91.59       98.20     29.00 o 
  -8   1  33      172.55      173.58     48.51 o 
  -7   1  33        0.68       22.64     18.86 o 
  -6   1  33        6.41        3.38     17.49 o 
  -5   1  33        3.17       14.87     19.79 o 
  -4   1  33        3.50      -15.03     16.94 o 
  -3   1  33      311.33      322.88     28.94 o 
  -2   1  33      106.08       82.37     13.71 o 
  -1   1  33      597.11      647.52     26.65 o 
   0   1  33     2874.45     2873.26     82.78 o 
   1   1  33        3.33       82.53     17.47 o 
   2   1  33     1165.41     1032.91     85.54 o 
   3   1  33      276.94      300.86     37.11 o 
   4   1  33       29.56       57.42     27.77 o 
   5   1  33       27.54       43.10     27.65 o 
   6   1  33       50.50      112.15     33.33 o 
   7   1  33       98.65      121.00     37.10 o 
   8   1  33       55.89       80.21     37.37 o 
  -9   2  33       38.75       28.47     25.89 o 
  -8   2  33       46.71       15.34     21.73 o 
  -7   2  33      362.76      295.02     37.19 o 
  -6   2  33      167.89      221.03     37.28 o 
  -5   2  33        0.15       15.32     17.05 o 
  -4   2  33      815.20      747.93     39.96 o 
  -3   2  33      523.52      552.37     31.06 o 
  -2   2  33      878.51      855.46     30.19 o 
  -1   2  33     1306.93     1318.81     43.59 o 
   0   2  33        3.52        0.61     13.63 o 
   1   2  33       48.31       39.15     17.16 o 
   2   2  33      446.60      439.42     31.86 o 
   3   2  33      429.10      425.76     41.71 o 
   4   2  33      236.25      351.87     41.40 o 
   5   2  33      441.23      560.37     50.15 o 
   6   2  33      148.33      186.54     38.05 o 
   7   2  33        4.20       19.47     31.27 o 
   8   2  33       63.57       72.21     35.52 o 
  -9   3  33        0.55       17.69     25.99 o 
  -8   3  33       38.57       31.79     24.76 o 
  -7   3  33      205.46      267.74     38.21 o 
  -6   3  33      114.23      123.41     27.58 o 
  -5   3  33     1429.99     1387.77     60.43 o 
  -4   3  33      250.23      233.15     25.95 o 
  -3   3  33      670.29      761.92     37.17 o 
  -2   3  33      110.64      180.61     28.69 o 
  -1   3  33        8.60       42.72     17.64 o 
   0   3  33      210.04      220.20     26.05 o 
   1   3  33      498.98      593.27     43.83 o 
   2   3  33      251.38      292.37     30.11 o 
   3   3  33       11.20       -4.69     17.89 o 
   4   3  33        0.00       16.29     27.43 o 
   5   3  33      406.34      457.49     57.88 o 
   6   3  33        3.10      -24.68     37.59 o 
   7   3  33       66.74       87.27     38.96 o 
   8   3  33       19.18       38.30     37.31 o 
  -9   4  33       13.22       33.09     30.22 o 
  -8   4  33        2.71        0.11     23.60 o 
  -7   4  33      460.63      431.91    115.82 o 
  -6   4  33        3.21      -13.50     20.35 o 
  -5   4  33        0.68       -8.93     16.36 o 
  -4   4  33      764.10      792.45     52.66 o 
  -3   4  33       10.29        7.54     22.08 o 
  -2   4  33       44.38       27.14     22.71 o 
  -1   4  33     2326.39     2269.65     62.76 o 
   0   4  33      271.12      260.76     32.45 o 
   1   4  33      648.13      805.04     53.17 o 
   2   4  33      181.13      139.16     26.65 o 
   3   4  33        7.67       -2.16     22.33 o 
   4   4  33      553.58      511.93     50.88 o 
   5   4  33       91.08       87.70     33.26 o 
   6   4  33      228.12      251.32     38.62 o 
   7   4  33        2.85      -26.36     26.41 o 
  -8   5  33      178.49      183.17     39.02 o 
  -7   5  33       10.03        3.94     33.06 o 
  -6   5  33      153.26      154.02     34.39 o 
  -5   5  33        3.95       23.25     25.60 o 
  -4   5  33      113.54      133.55     33.51 o 
  -3   5  33      204.66      219.14     37.18 o 
  -2   5  33      958.06     1046.54     58.51 o 
  -1   5  33      865.88      999.24     61.36 o 
   0   5  33      672.40      814.17     46.28 o 
   1   5  33       15.58       44.03     21.74 o 
   2   5  33      366.17      450.31     40.75 o 
   3   5  33      262.79      320.88     36.19 o 
   4   5  33        0.07       -6.50     30.91 o 
   5   5  33      250.55      199.81     36.78 o 
   6   5  33        5.33       40.27     31.16 o 
   7   5  33        0.18      -23.49     37.45 o 
  -7   6  33      268.75      319.29     45.57 o 
  -6   6  33       28.29       -6.58     30.89 o 
  -5   6  33        7.57       12.75     28.45 o 
  -4   6  33      245.75      254.44     51.30 o 
  -3   6  33      180.86      155.83     36.26 o 
  -2   6  33       75.74      120.96     32.87 o 
  -1   6  33      765.71      652.27     55.21 o 
   0   6  33       21.53        6.74     23.73 o 
   1   6  33      228.07      185.35     42.43 o 
   2   6  33       77.36       81.73     27.31 o 
   3   6  33      450.01      341.76     39.16 o 
   4   6  33        8.55       72.67     30.92 o 
   5   6  33        5.96        7.02     30.06 o 
   6   6  33       16.27      -46.53     56.70 o 
  -6   7  33       48.52       40.32     44.54 o 
  -5   7  33       88.54      104.04     35.96 o 
  -4   7  33       90.13      103.45     36.04 o 
  -3   7  33       43.98        3.15     37.84 o 
  -2   7  33      292.42      229.82     44.00 o 
  -1   7  33      192.80      167.19     39.58 o 
   0   7  33      149.13      274.10     45.80 o 
   1   7  33       31.59       -0.71     26.85 o 
   2   7  33      242.79      211.84     38.44 o 
   3   7  33       86.88       98.96     31.90 o 
   4   7  33       86.05       72.58     41.97 o 
   5   7  33      292.10      212.15     74.32 o 
  -4   8  33      147.80      173.32     58.81 o 
  -3   8  33       78.90       11.17     43.55 o 
  -2   8  33        1.36       43.30     46.15 o 
  -1   8  33        0.39      -39.70     39.70 o 
   0   8  33       30.03        7.82     49.13 o 
   1   8  33        0.66      -32.49     32.49 o 
   2   8  33       26.37       10.32     35.70 o 
   3   8  33       14.53       -6.08     55.21 o 
  -8   0  34      309.21      353.34     57.57 o 
  -6   0  34      226.15      224.31     44.66 o 
  -4   0  34     2293.63     2190.03     96.03 o 
  -2   0  34      749.90      769.40     39.67 o 
   0   0  34     1570.73     1480.37     79.90 o 
   2   0  34     1178.94     1053.20     73.08 o 
   4   0  34      101.14       71.21     38.71 o 
   6   0  34      848.78      872.56     83.99 o 
   8   0  34      177.19      177.91     57.94 o 
  -9   1  34      335.53      411.21     44.96 o 
  -8   1  34      306.55      261.93     36.83 o 
  -7   1  34      102.10       94.30     25.05 o 
  -6   1  34     1273.43     1244.46     70.53 o 
  -5   1  34       85.17       91.97     23.19 o 
  -4   1  34     1445.11     1306.98     53.84 o 
  -3   1  34      669.40      744.33     34.03 o 
  -2   1  34     1205.34     1256.88     34.99 o 
  -1   1  34     1087.12     1133.82     39.81 o 
   0   1  34      543.81      616.59     32.68 o 
   1   1  34     1215.25     1284.77     43.37 o 
   2   1  34      555.21      647.61     65.82 o 
   3   1  34      261.69      279.01     45.84 o 
   4   1  34     1283.51     1172.75    126.55 o 
   5   1  34      544.25      602.60     85.48 o 
   6   1  34       12.58      -17.98     26.11 o 
   7   1  34      244.79      364.07     88.83 o 
   8   1  34        9.17        7.70     64.45 o 
  -9   2  34        1.10       28.50     23.80 o 
  -8   2  34       10.23        0.96     37.78 o 
  -7   2  34      188.46      204.27     33.59 o 
  -6   2  34      369.52      357.34     37.99 o 
  -5   2  34      159.25      199.90     31.45 o 
  -4   2  34      280.31      349.18     38.79 o 
  -3   2  34      155.18      140.08     20.39 o 
  -2   2  34      486.86      538.18     66.99 o 
  -1   2  34       28.05       43.38     16.40 o 
   0   2  34        8.94       20.62     14.66 o 
   1   2  34       33.32       40.66     17.45 o 
   2   2  34      890.99      877.42     40.79 o 
   3   2  34      205.53      184.12     33.46 o 
   4   2  34        8.52        9.43     24.47 o 
   5   2  34      171.40      188.74     37.49 o 
   6   2  34       73.15      145.37     37.93 o 
   7   2  34        0.43      -20.70     28.96 o 
   8   2  34       18.05       32.01     45.04 o 
  -9   3  34       18.71       49.19     28.76 o 
  -8   3  34      248.56      256.80     44.35 o 
  -7   3  34      370.68      384.79     42.88 o 
  -6   3  34       88.39       93.79     27.36 o 
  -5   3  34       28.46        9.93     18.95 o 
  -4   3  34      362.04      374.80     51.06 o 
  -3   3  34       64.92      107.37     26.74 o 
  -2   3  34      654.44      604.64     44.29 o 
  -1   3  34       17.48       -5.06     16.15 o 
   0   3  34     1016.65      986.21     42.02 o 
   1   3  34       48.06       95.97     27.21 o 
   2   3  34      202.19      254.00     29.05 o 
   3   3  34      123.16      113.47     25.60 o 
   4   3  34      116.01       94.26     33.05 o 
   5   3  34        2.87      -25.16     25.16 o 
   6   3  34       38.26       68.75     33.34 o 
   7   3  34       10.61        0.27     30.64 o 
  -8   4  34       20.15       -6.20     22.19 o 
  -7   4  34      426.83      425.93     45.94 o 
  -6   4  34       64.95       69.04     26.39 o 
  -5   4  34      391.42      369.10     71.09 o 
  -4   4  34      186.28      194.55     33.66 o 
  -3   4  34       20.56       30.26     33.06 o 
  -2   4  34       73.45       99.89     26.86 o 
  -1   4  34       26.94       93.61     22.67 o 
   0   4  34       25.48        1.72     18.83 o 
   1   4  34      187.54      194.60     33.70 o 
   2   4  34        7.17       15.07     20.66 o 
   3   4  34      920.18      843.52     47.68 o 
   4   4  34      219.58      264.34     33.41 o 
   5   4  34      185.58      101.34     36.16 o 
   6   4  34       73.34       90.85     40.45 o 
   7   4  34       87.71       77.97     37.89 o 
  -8   5  34        0.23       30.59     29.15 o 
  -7   5  34        8.04       15.53     31.45 o 
  -6   5  34      124.69       91.89     29.30 o 
  -5   5  34      529.15      547.82     51.06 o 
  -4   5  34      116.92      110.24     32.74 o 
  -3   5  34      539.56      451.41     46.90 o 
  -2   5  34      227.97      196.56     36.10 o 
  -1   5  34     1234.32     1175.51    100.25 o 
   0   5  34        2.76        3.88     21.10 o 
   1   5  34        7.69       15.53     20.51 o 
   2   5  34      442.49      323.93     36.02 o 
   3   5  34        2.30       -8.95     23.04 o 
   4   5  34      184.17      132.93     36.69 o 
   5   5  34      366.02      405.96     53.51 o 
   6   5  34        2.91       23.93     36.56 o 
   7   5  34       70.98      103.60     69.11 o 
  -7   6  34        5.94       15.38     37.34 o 
  -6   6  34        2.32      -29.53     29.53 o 
  -5   6  34       95.13       71.79     37.03 o 
  -4   6  34      151.81      173.46     37.12 o 
  -3   6  34       24.92       19.07     63.58 o 
  -2   6  34     1478.38     1402.67    122.58 o 
  -1   6  34        8.63       64.94     29.22 o 
   0   6  34      393.63      324.18     37.05 o 
   1   6  34       13.60       -5.66     22.19 o 
   2   6  34       22.29      -14.92     22.35 o 
   3   6  34       20.10       25.25     26.78 o 
   4   6  34      271.13      312.18     49.79 o 
   5   6  34      102.00      100.46     34.80 o 
   6   6  34      229.68      197.64     74.32 o 
  -5   7  34       30.44       49.73     50.12 o 
  -4   7  34       74.30       21.90     31.90 o 
  -3   7  34      121.28       95.49     34.52 o 
  -2   7  34      152.20      147.62     65.38 o 
  -1   7  34      179.50      244.86     44.85 o 
   0   7  34        1.26       32.03     31.73 o 
   1   7  34       52.51       27.35     26.25 o 
   2   7  34      155.45      122.95     33.87 o 
   3   7  34        9.75        9.11     28.59 o 
  -3   8  34       57.32       61.91     49.38 o 
  -2   8  34       71.03       77.91     53.72 o 
  -1   8  34        0.67       34.74     50.99 o 
   0   8  34        0.75       17.12     45.16 o 
   1   8  34      406.93      403.71     82.63 o 
   2   8  34        0.14        0.54     37.94 o 
  -9   0  35      232.43      182.50     49.63 o 
  -7   0  35      212.17      319.60     50.74 o 
  -5   0  35     3772.08     3754.76    135.98 o 
  -3   0  35     1541.53     1409.92     55.58 o 
  -1   0  35        1.49       11.39     16.27 o 
   1   0  35       39.88       -1.49     29.28 o 
   3   0  35     1857.96     1858.03    100.00 o 
   5   0  35     1515.66     1336.45     92.93 o 
   7   0  35        6.88       47.89     44.79 o 
  -9   1  35      483.87      451.81     46.75 o 
  -8   1  35        6.77        1.07     19.76 o 
  -7   1  35      257.25      242.64     34.07 o 
  -6   1  35      287.16      385.15     37.49 o 
  -5   1  35       11.14       26.08     18.55 o 
  -4   1  35      562.52      626.57     41.41 o 
  -3   1  35      178.62      213.82     22.90 o 
  -2   1  35      562.32      622.75     35.26 o 
  -1   1  35       80.17      119.59     19.17 o 
   0   1  35      280.47      235.65     31.39 o 
   1   1  35     1568.02     1494.17     60.12 o 
   2   1  35      165.77      175.78     31.65 o 
   3   1  35      532.53      522.82     47.77 o 
   4   1  35     1339.36     1293.54     63.44 o 
   5   1  35        1.93       42.73     29.53 o 
   6   1  35      193.16      155.45     38.13 o 
   7   1  35      656.71      780.63     62.77 o 
   8   1  35        0.81       34.24     47.15 o 
  -9   2  35        0.18        9.15     23.87 o 
  -8   2  35      632.54      591.12     92.55 o 
  -7   2  35      125.89      109.90     31.76 o 
  -6   2  35      247.58      363.61     38.90 o 
  -5   2  35       53.27       46.43     22.42 o 
  -4   2  35      124.90      124.25     35.73 o 
  -3   2  35      656.56      617.24     33.94 o 
  -2   2  35        4.30       12.62     16.82 o 
  -1   2  35        0.30       17.40     15.51 o 
   0   2  35     1201.68     1301.89     48.85 o 
   1   2  35      616.84      602.24     35.80 o 
   2   2  35      845.35      994.66     54.67 o 
   3   2  35       65.07       26.11     26.27 o 
   4   2  35        4.67       62.34     29.40 o 
   5   2  35       23.98       17.52     30.02 o 
   6   2  35      285.30      336.98     47.04 o 
   7   2  35       69.89       65.03     36.05 o 
  -9   3  35      164.24      131.74     34.91 o 
  -8   3  35        0.61       38.16     25.31 o 
  -7   3  35       16.29        2.90     21.09 o 
  -6   3  35      221.89      241.67     50.25 o 
  -5   3  35      246.69      276.87     35.73 o 
  -4   3  35       20.10       37.91     18.90 o 
  -3   3  35       21.40       13.55     20.79 o 
  -2   3  35       11.70       27.08     21.34 o 
  -1   3  35      885.72      913.63     41.72 o 
   0   3  35       28.52       30.06     18.74 o 
   1   3  35      265.36      218.14     27.44 o 
   2   3  35      160.38      204.50     28.11 o 
   3   3  35       35.71       55.94     29.87 o 
   4   3  35      280.08      260.63     41.99 o 
   5   3  35       12.47      -19.75     28.21 o 
   6   3  35       83.21       30.04     35.30 o 
   7   3  35        6.28       19.39     32.99 o 
  -8   4  35       98.86       73.47     30.83 o 
  -7   4  35       71.41       75.11     31.15 o 
  -6   4  35      167.57      217.10     36.23 o 
  -5   4  35      402.45      413.07     42.82 o 
  -4   4  35       24.14       11.59     30.95 o 
  -3   4  35     1488.81     1383.74     64.74 o 
  -2   4  35      231.29      168.81     32.97 o 
  -1   4  35       18.47       14.42     23.17 o 
   0   4  35      234.45      211.98     28.74 o 
   1   4  35      213.31      184.04     28.32 o 
   2   4  35      294.36      323.07     34.38 o 
   3   4  35      277.09      266.94     33.17 o 
   4   4  35       31.63       68.30     26.78 o 
   5   4  35       44.03       65.40     33.92 o 
   6   4  35       65.76       62.41     35.11 o 
   7   4  35        3.40      -13.03     43.92 o 
  -7   5  35      247.30      202.33     38.61 o 
  -6   5  35      171.51      122.33     47.64 o 
  -5   5  35       45.33       -8.68     25.19 o 
  -4   5  35      181.04      238.15     47.08 o 
  -3   5  35      194.78      206.41     67.31 o 
  -2   5  35      456.50      416.98     45.20 o 
  -1   5  35      480.86      496.31     48.10 o 
   0   5  35        3.78       -8.37     20.38 o 
   1   5  35      294.34      356.49     36.62 o 
   2   5  35       92.26      139.91     30.07 o 
   3   5  35       12.31        2.46     22.94 o 
   4   5  35      486.53      555.53     46.50 o 
   5   5  35       58.68       36.63     35.99 o 
   6   5  35      206.43      209.55     65.88 o 
  -6   6  35       39.89       36.35     41.81 o 
  -5   6  35      280.10      266.71     79.65 o 
  -4   6  35       10.92       12.22     27.45 o 
  -3   6  35        3.71       28.38     27.15 o 
  -2   6  35       18.65       42.39     28.25 o 
  -1   6  35      136.86       88.10     33.76 o 
   0   6  35      119.81      100.31     30.53 o 
   1   6  35      102.03       89.69     27.82 o 
   2   6  35       14.65        3.08     24.65 o 
   3   6  35      395.79      340.24     60.11 o 
   4   6  35        0.04       12.65     35.09 o 
  -5   7  35        0.50      -14.75     29.39 o 
  -4   7  35      379.55      407.35     63.09 o 
  -3   7  35       87.87      141.85     38.55 o 
  -2   7  35      198.45      214.68     43.11 o 
  -1   7  35      159.36      233.03     44.95 o 
   0   7  35       63.11       51.45     34.38 o 
   1   7  35      398.24      400.24     67.73 o 
   2   7  35      160.95      194.30     37.49 o 
   3   7  35       55.29       56.73     38.55 o 
   4   7  35       46.12       44.66     55.33 o 
  -2   8  35       71.11      -34.61     41.81 o 
  -1   8  35       47.77       21.46     49.63 o 
   0   8  35       30.47       12.16     45.53 o 
   1   8  35        0.23       35.11     48.51 o 
  -8   0  36      439.25      348.50     56.57 o 
  -6   0  36       58.56       59.30     32.38 o 
  -4   0  36       51.08       95.16     31.26 o 
  -2   0  36       28.85       17.87     35.55 o 
   0   0  36      167.14      113.15     36.10 o 
   2   0  36      676.55      755.44     69.23 o 
   4   0  36      428.16      372.32     60.30 o 
   6   0  36       39.15       48.01     43.67 o 
  -9   1  36      192.17      160.02     34.73 o 
  -8   1  36        2.51       -1.08     20.91 o 
  -7   1  36      261.72      290.54     36.38 o 
  -6   1  36      305.16      266.83     63.21 o 
  -5   1  36      860.92      899.98     49.14 o 
  -4   1  36      309.92      334.18     33.58 o 
  -3   1  36        3.67        1.23     13.50 o 
  -2   1  36      344.25      444.78     34.60 o 
  -1   1  36      197.44      217.95     23.73 o 
   0   1  36       11.23        4.96     14.35 o 
   1   1  36      804.87      932.23     50.03 o 
   2   1  36        1.61       16.35     22.89 o 
   3   1  36      753.55      843.45     55.03 o 
   4   1  36      556.35      707.48     99.69 o 
   5   1  36      264.49      292.61     45.78 o 
   6   1  36       43.68        2.66     28.62 o 
   7   1  36       49.11       85.00     36.06 o 
  -9   2  36       54.08       74.45     30.50 o 
  -8   2  36      135.45      167.38     34.89 o 
  -7   2  36        0.28      -17.98     20.08 o 
  -6   2  36     1090.02     1204.31    157.50 o 
  -5   2  36      112.03      154.69     29.02 o 
  -4   2  36      567.88      614.53     99.38 o 
  -3   2  36      316.36      243.47     37.94 o 
  -2   2  36       21.58       32.77     22.77 o 
  -1   2  36      115.78      170.74     23.17 o 
   0   2  36     1941.15     1910.93     55.25 o 
   1   2  36     2007.82     1828.32     55.09 o 
   2   2  36      659.63      698.46     50.77 o 
   3   2  36        9.96       29.18     26.69 o 
   4   2  36        4.27       24.21     28.26 o 
   5   2  36      189.09      192.53     38.82 o 
   6   2  36       23.97       22.62     31.28 o 
   7   2  36       93.41       88.94     37.85 o 
  -8   3  36      345.31      327.80     44.00 o 
  -7   3  36      257.23      292.69     40.74 o 
  -6   3  36       19.42        6.45     26.49 o 
  -5   3  36      149.60      149.57     28.98 o 
  -4   3  36      381.86      430.28     33.44 o 
  -3   3  36       66.37       80.07     25.96 o 
  -2   3  36     1139.25     1165.97     57.48 o 
  -1   3  36      322.05      299.59     29.37 o 
   0   3  36      865.69      944.23     43.11 o 
   1   3  36       11.40       50.61     20.58 o 
   2   3  36       26.00       40.33     20.72 o 
   3   3  36       36.89       48.48     29.34 o 
   4   3  36       47.27       55.78     42.49 o 
   5   3  36       20.15       23.55     34.99 o 
   6   3  36       78.02      140.67     39.55 o 
   7   3  36        0.60       19.23     46.53 o 
  -8   4  36       27.75      -10.37     31.95 o 
  -7   4  36       31.77        3.78     24.61 o 
  -6   4  36      358.71      434.70     58.31 o 
  -5   4  36        6.53      -14.64     30.40 o 
  -4   4  36       86.59      100.97     29.85 o 
  -3   4  36       70.59      122.45     45.72 o 
  -2   4  36      298.06      258.87     36.97 o 
  -1   4  36      586.32      658.92     58.22 o 
   0   4  36     1380.04     1158.13     49.39 o 
   1   4  36      224.98      183.78     29.39 o 
   2   4  36      389.06      452.59     43.31 o 
   3   4  36       72.50       74.90     38.55 o 
   4   4  36      202.88      158.25     40.20 o 
   5   4  36      238.26      289.34     46.76 o 
   6   4  36       21.61       -8.42     32.73 o 
  -7   5  36      242.91      323.08    123.57 o 
  -6   5  36       14.94       14.52     39.21 o 
  -5   5  36       79.75       63.27     40.57 o 
  -4   5  36       76.20       39.73     28.44 o 
  -3   5  36      227.57      203.95     37.02 o 
  -2   5  36      192.93      168.71     54.71 o 
  -1   5  36      119.31      128.96     33.20 o 
   0   5  36       23.66       28.78     27.22 o 
   1   5  36      611.93      616.05     44.15 o 
   2   5  36        0.19        1.48     22.75 o 
   3   5  36      243.00      371.39     39.60 o 
   4   5  36       12.14      -10.71     25.27 o 
   5   5  36       64.50       28.68     38.24 o 
  -6   6  36      398.03      389.07     69.73 o 
  -5   6  36       21.17       39.90     31.41 o 
  -4   6  36      295.22      278.98     44.68 o 
  -3   6  36        7.86       10.62     25.99 o 
  -2   6  36       19.71       21.79     27.70 o 
  -1   6  36       15.40       47.48     31.98 o 
   0   6  36      231.51      214.37     43.02 o 
   1   6  36      367.76      316.03     38.05 o 
   2   6  36      337.47      302.15     39.30 o 
   3   6  36        6.02       -2.27     24.86 o 
   4   6  36      198.78      198.91     38.82 o 
  -5   7  36        6.74      -30.52     34.61 o 
  -4   7  36      191.30      145.54     57.75 o 
  -3   7  36       12.96        4.47     29.59 o 
  -2   7  36       94.27       81.67     43.73 o 
  -1   7  36       40.30       54.96     33.99 o 
   0   7  36       46.16       40.59     54.59 o 
   1   7  36        4.09       21.82     27.46 o 
   2   7  36       44.85       50.32     39.16 o 
   3   7  36      121.63      143.42     45.55 o 
  -1   8  36      135.44      125.18     58.19 o 
   0   8  36       10.64      -13.28     47.15 o 
  -9   0  37      110.75       65.63     39.33 o 
  -7   0  37     1578.25     1611.63     96.52 o 
  -5   0  37        4.15       -9.43     23.32 o 
  -3   0  37      534.63      590.93     55.71 o 
  -1   0  37     4023.30     4140.92     95.33 o 
   1   0  37     1312.35     1414.11     83.99 o 
   3   0  37       46.90       29.78     34.86 o 
   5   0  37        0.34       -8.19     34.86 o 
   7   0  37       32.80       73.32     49.13 o 
  -9   1  37        1.41       12.98     25.03 o 
  -8   1  37       77.09      116.82     28.58 o 
  -7   1  37       75.06       44.19     23.31 o 
  -6   1  37       70.50       56.66     22.06 o 
  -5   1  37      185.15      163.09     28.99 o 
  -4   1  37       15.40       21.73     18.68 o 
  -3   1  37      238.15      284.25     48.28 o 
  -2   1  37      349.47      341.78     59.44 o 
  -1   1  37      150.55      199.49     38.42 o 
   0   1  37      274.03      302.49     26.48 o 
   1   1  37       92.27       74.40     26.36 o 
   2   1  37      644.83      702.41     49.67 o 
   3   1  37       90.95       94.66     29.35 o 
   4   1  37      150.22      198.11     36.27 o 
   5   1  37      526.64      603.94     52.99 o 
   6   1  37       81.01       30.91     41.93 o 
   7   1  37       48.10       54.50     34.92 o 
  -8   2  37      206.86      231.85     39.39 o 
  -7   2  37       18.98       30.36     23.73 o 
  -6   2  37       73.06       91.48     26.21 o 
  -5   2  37       21.57       24.30     20.43 o 
  -4   2  37      630.90      695.05     45.66 o 
  -3   2  37       82.85       81.10     24.77 o 
  -2   2  37       33.23       35.17     20.81 o 
  -1   2  37       63.17       70.74     18.57 o 
   0   2  37       53.15      114.70     22.53 o 
   1   2  37      507.34      498.60     34.22 o 
   2   2  37       47.70       94.44     30.47 o 
   3   2  37      415.69      357.55     42.77 o 
   4   2  37      244.15      222.21     39.17 o 
   5   2  37       92.73      136.60     37.60 o 
   6   2  37      179.46      203.76     42.01 o 
   7   2  37        1.85       -4.96     47.52 o 
  -8   3  37       25.53       25.19     26.57 o 
  -7   3  37        0.88       -6.49     22.54 o 
  -6   3  37        1.29      -23.23     33.00 o 
  -5   3  37      354.40      344.01     39.26 o 
  -4   3  37       19.04       66.88     30.09 o 
  -3   3  37     1609.47     1321.11     61.95 o 
  -2   3  37       17.72       26.06     21.77 o 
  -1   3  37      237.27      259.36     28.65 o 
   0   3  37      142.44      104.23     23.27 o 
   1   3  37        3.69       -9.50     20.84 o 
   2   3  37       37.87       20.13     26.95 o 
   3   3  37      375.72      380.29     48.63 o 
   4   3  37       21.38       31.13     29.98 o 
   5   3  37       88.74       65.67     35.22 o 
   6   3  37        0.04       -1.97     31.01 o 
  -8   4  37        4.34       -9.76     24.67 o 
  -7   4  37       75.57       39.76     28.97 o 
  -6   4  37      314.51      381.27     44.56 o 
  -5   4  37       65.57      104.22     43.18 o 
  -4   4  37      313.17      289.17     39.89 o 
  -3   4  37      497.97      537.08     48.99 o 
  -2   4  37       86.55       65.31     27.45 o 
  -1   4  37      847.96      900.52     88.03 o 
   0   4  37        6.21       27.40     21.87 o 
   1   4  37       70.96       51.26     24.13 o 
   2   4  37        3.69       20.23     21.71 o 
   3   4  37       41.77       25.14     23.43 o 
   4   4  37      122.65      134.47     39.65 o 
   5   4  37       61.06       61.68     36.10 o 
   6   4  37      151.73      207.32     63.52 o 
  -7   5  37        5.73        7.38     28.13 o 
  -6   5  37      232.10      342.30     66.38 o 
  -5   5  37      153.56      148.63     53.47 o 
  -4   5  37       22.91       47.64     29.85 o 
  -3   5  37        1.73       -6.57     23.45 o 
  -2   5  37      184.71      109.33     32.86 o 
  -1   5  37        5.86        8.24     24.96 o 
   0   5  37      830.37      846.29     48.87 o 
   1   5  37       99.77      109.62     43.24 o 
   2   5  37      167.29      174.75     32.33 o 
   3   5  37       18.18       16.19     24.84 o 
   4   5  37       16.48       21.85     26.31 o 
   5   5  37       20.40      -21.34     45.66 o 
  -6   6  37       64.75       -9.18     33.99 o 
  -5   6  37       41.64       37.27     41.81 o 
  -4   6  37       76.66       89.83     50.87 o 
  -3   6  37       98.36      130.27     36.24 o 
  -2   6  37       15.11       12.95     27.45 o 
  -1   6  37      163.00       73.74     42.62 o 
   0   6  37       59.48       54.92     42.18 o 
   1   6  37      410.85      477.12     44.18 o 
   2   6  37       12.94      -23.67     38.33 o 
   3   6  37      370.53      343.72     43.50 o 
   4   6  37        2.78        4.71     44.66 o 
  -4   7  37        3.62      -19.11     37.22 o 
  -3   7  37       93.85      104.49     41.81 o 
  -2   7  37      193.00      168.32     40.32 o 
  -1   7  37        4.86        9.03     32.34 o 
   0   7  37       94.74       62.53     49.13 o 
   1   7  37        3.62       13.37     67.37 o 
   2   7  37       61.19       14.55     47.39 o 
   3   7  37       34.12      -10.42     48.63 o 
  -8   0  38       11.92        6.08     30.02 o 
  -6   0  38       12.68       21.96     29.28 o 
  -4   0  38     1156.29      981.87     70.22 o 
  -2   0  38      550.29      524.32     76.12 o 
   0   0  38     4142.48     4079.69    143.05 o 
   2   0  38        7.22       27.54     33.62 o 
   4   0  38      203.75      242.43     52.36 o 
   6   0  38      664.50      775.54     84.74 o 
  -8   1  38      384.07      287.27     38.77 o 
  -7   1  38        5.16       14.66     19.80 o 
  -6   1  38      122.43       76.89     57.51 o 
  -5   1  38      290.86      297.36     37.10 o 
  -4   1  38        0.97       18.17     18.71 o 
  -3   1  38      979.36     1030.72     41.22 o 
  -2   1  38       76.20      125.25     21.18 o 
  -1   1  38       19.66       29.93     16.67 o 
   0   1  38       36.49       53.47     24.08 o 
   1   1  38        2.19       13.25     22.01 o 
   2   1  38      477.20      625.84     76.30 o 
   3   1  38       80.04      101.80     30.70 o 
   4   1  38        1.18       42.76     32.69 o 
   5   1  38      298.23      379.95     64.39 o 
   6   1  38      156.66      177.76     40.11 o 
  -8   2  38       11.12       10.24     23.85 o 
  -7   2  38      146.54      186.71     34.83 o 
  -6   2  38       10.35        2.47     19.30 o 
  -5   2  38      337.46      338.38     60.23 o 
  -4   2  38       34.80       40.78     20.90 o 
  -3   2  38      846.46      889.30    115.82 o 
  -2   2  38      188.11      200.12     31.36 o 
  -1   2  38      331.67      324.29     37.75 o 
   0   2  38       26.47       47.73     18.92 o 
   1   2  38      116.59      154.32     54.03 o 
   2   2  38      162.94      175.83     35.12 o 
   3   2  38      373.93      465.91     47.48 o 
   4   2  38      154.07       96.61     34.42 o 
   5   2  38      305.24      253.17     42.50 o 
   6   2  38        4.10       14.44     32.08 o 
  -8   3  38       48.80       77.92     30.75 o 
  -7   3  38       41.08       53.94     27.68 o 
  -6   3  38      509.47      655.55    192.30 o 
  -5   3  38       77.74       46.74     23.58 o 
  -4   3  38      538.26      674.55     71.96 o 
  -3   3  38      234.50      231.02     35.34 o 
  -2   3  38       11.87        6.27     22.47 o 
  -1   3  38       10.87       59.11     21.73 o 
   0   3  38      214.88      234.87     29.03 o 
   1   3  38      209.51      332.77     33.11 o 
   2   3  38      318.97      288.81     32.64 o 
   3   3  38        1.90       19.57     27.97 o 
   4   3  38      399.53      466.71     51.14 o 
   5   3  38       80.92       20.59     33.89 o 
   6   3  38        3.01       44.54     49.50 o 
  -7   4  38      215.44      227.55     75.12 o 
  -6   4  38       13.60        5.73     23.99 o 
  -5   4  38      216.75      200.86     50.74 o 
  -4   4  38      213.63      202.32     42.00 o 
  -3   4  38        1.19        5.48     25.93 o 
  -2   4  38      342.42      370.49     43.18 o 
  -1   4  38       10.15       -8.83     22.14 o 
   0   4  38        1.97        5.18     21.10 o 
   1   4  38      111.85       83.17     26.36 o 
   2   4  38        1.02       26.30     23.17 o 
   3   4  38       67.04       56.83     25.30 o 
   4   4  38       31.68      -16.25     47.33 o 
   5   4  38      104.53       79.67     39.89 o 
  -6   5  38        3.31       -0.37     37.59 o 
  -5   5  38      343.47      239.95     59.06 o 
  -4   5  38        9.14       20.04     25.91 o 
  -3   5  38      106.34      159.46     36.42 o 
  -2   5  38       24.75        0.11     27.98 o 
  -1   5  38       69.98       57.88     29.52 o 
   0   5  38      118.38      120.64     29.45 o 
   1   5  38      162.57      227.50     35.01 o 
   2   5  38      246.59      256.44     51.38 o 
   3   5  38       13.34       20.28     24.33 o 
   4   5  38        7.92        6.66     34.76 o 
  -5   6  38        1.20       42.43     41.56 o 
  -4   6  38      139.26      180.20     41.56 o 
  -3   6  38       16.86       57.53     30.97 o 
  -2   6  38      582.92      517.48     79.09 o 
  -1   6  38        0.35       33.83     30.44 o 
   0   6  38      310.90      321.75     66.44 o 
   1   6  38       22.94       48.18     28.81 o 
   2   6  38        7.22      -20.41     26.27 o 
   3   6  38       44.49       51.35     38.91 o 
   4   6  38      266.85      304.46     71.71 o 
  -3   7  38       22.90       14.76     39.83 o 
  -2   7  38        0.07       11.17     38.46 o 
  -1   7  38      807.83      809.29     98.26 o 
   0   7  38       30.04        9.18     46.15 o 
   1   7  38       80.34      117.12     54.96 o 
   2   7  38       91.10      118.63     43.49 o 
  -7   0  39       47.83       65.14     34.61 o 
  -5   0  39      307.26      398.25     55.95 o 
  -3   0  39       76.19       69.23     29.53 o 
  -1   0  39      640.06      798.49     68.73 o 
   1   0  39        1.47       -6.08     31.51 o 
   3   0  39      267.80      320.96     57.44 o 
   5   0  39      412.57      506.19     69.73 o 
  -8   1  39        6.78        5.38     22.40 o 
  -7   1  39        6.65       12.95     22.10 o 
  -6   1  39      226.09      343.73     38.10 o 
  -5   1  39       17.81        8.56     19.78 o 
  -4   1  39      332.13      352.63     35.65 o 
  -3   1  39      158.36      192.96     28.76 o 
  -2   1  39       99.15      117.22     31.00 o 
  -1   1  39       35.29       24.17     17.80 o 
   0   1  39        0.50       17.28     22.82 o 
   1   1  39      100.48      177.27     31.70 o 
   2   1  39       36.72        8.56     23.74 o 
   3   1  39       78.55       85.32     29.90 o 
   4   1  39      291.11      289.96     70.10 o 
   5   1  39       84.80      119.25     40.88 o 
   6   1  39      471.93      580.98     55.67 o 
  -8   2  39      147.55      113.76     49.75 o 
  -7   2  39        7.28       -3.00     23.17 o 
  -6   2  39        1.62        5.43     20.69 o 
  -5   2  39      210.98      253.42     66.44 o 
  -4   2  39        3.10        4.44     19.35 o 
  -3   2  39      699.18      809.51    108.19 o 
  -2   2  39       41.98       51.63     24.72 o 
  -1   2  39      385.34      381.61     35.18 o 
   0   2  39      616.53      740.42     39.78 o 
   1   2  39       94.05       85.91     30.37 o 
   2   2  39      148.43      172.31     35.85 o 
   3   2  39      232.15      263.50     40.92 o 
   4   2  39       81.25      131.04     47.21 o 
   5   2  39       46.54       15.16     50.68 o 
   6   2  39       12.41       27.15     32.85 o 
  -8   3  39        2.24        9.88     25.11 o 
  -7   3  39      660.34      694.71     56.09 o 
  -6   3  39       87.82      142.45     50.12 o 
  -5   3  39      512.91      546.76     67.74 o 
  -4   3  39       36.21       23.32     33.37 o 
  -3   3  39      295.64      365.58     40.96 o 
  -2   3  39       15.76       46.56     24.04 o 
  -1   3  39      693.35      627.71     39.32 o 
   0   3  39      172.72      204.58     28.75 o 
   1   3  39     2014.57     1959.76     61.89 o 
   2   3  39        8.29       15.09     62.28 o 
   3   3  39      136.33      163.89     38.23 o 
   4   3  39       28.53       25.46     33.08 o 
   5   3  39       29.33       -7.65     30.80 o 
  -7   4  39       59.70       45.05     29.65 o 
  -6   4  39      293.30      248.63     57.94 o 
  -5   4  39      547.13      563.64     73.57 o 
  -4   4  39      165.26      174.32     49.19 o 
  -3   4  39      128.80      137.40     34.03 o 
  -2   4  39       77.80       71.56     29.15 o 
  -1   4  39       27.78      -19.31     21.92 o 
   0   4  39      102.77      108.89     26.48 o 
   1   4  39       52.54       45.86     24.64 o 
   2   4  39      167.01      133.26     29.77 o 
   3   4  39       28.39        3.55     32.63 o 
   4   4  39       37.08       14.33     41.75 o 
  -6   5  39      109.98       93.79     45.53 o 
  -5   5  39       47.38      103.47     47.15 o 
  -4   5  39      399.08      396.60     51.18 o 
  -3   5  39       11.74       10.46     28.85 o 
  -2   5  39      374.11      416.24     48.47 o 
  -1   5  39       11.40       24.36     26.38 o 
   0   5  39       20.93        4.93     23.63 o 
   1   5  39       32.90       42.46     26.19 o 
   2   5  39       42.81       32.45     26.18 o 
   3   5  39       53.37       57.02     28.06 o 
   4   5  39      581.98      664.38     90.32 o 
  -5   6  39      102.53      156.20     58.19 o 
  -4   6  39       26.53       24.48     31.15 o 
  -3   6  39      223.03      335.91     48.53 o 
  -2   6  39        5.69       29.14     40.69 o 
  -1   6  39      457.65      491.99     54.36 o 
   0   6  39       37.88       54.89     32.25 o 
   1   6  39       33.31       17.90     27.13 o 
   2   6  39       27.44       28.16     41.50 o 
   3   6  39      443.94      544.19     61.15 o 
  -2   7  39       30.68       56.33     43.80 o 
  -1   7  39      120.54       92.31     54.34 o 
   0   7  39       43.55       29.78     42.93 o 
   1   7  39      171.80       71.34     53.22 o 
  -8   0  40       70.92       63.89     39.45 o 
  -6   0  40      331.52      372.08     56.20 o 
  -4   0  40      823.94      771.70     68.24 o 
  -2   0  40      201.83      281.03     63.09 o 
   0   0  40     1080.30     1166.97     80.40 o 
   2   0  40      692.57      774.80     75.18 o 
   4   0  40      302.57      346.27     60.05 o 
   6   0  40        2.91       30.02     44.66 o 
  -8   1  40        0.53       42.35     29.22 o 
  -7   1  40      135.75      192.31     37.41 o 
  -6   1  40        0.78       15.33     21.11 o 
  -5   1  40       68.12       86.82     26.42 o 
  -4   1  40       19.12        1.35     22.64 o 
  -3   1  40        6.73       -8.31     25.81 o 
  -2   1  40       74.32       88.29     24.96 o 
  -1   1  40        0.23      -15.37     15.37 o 
   0   1  40      276.13      275.02     36.18 o 
   1   1  40      229.69      239.37     34.20 o 
   2   1  40       44.60       42.69     26.67 o 
   3   1  40       39.11       37.36     27.42 o 
   4   1  40       69.76       62.20     31.02 o 
   5   1  40      191.54      211.09     39.42 o 
   6   1  40       36.44       35.73     46.03 o 
  -8   2  40      122.26      165.26     37.16 o 
  -7   2  40       45.13        6.53     27.60 o 
  -6   2  40      121.15      114.81     29.64 o 
  -5   2  40       18.41       21.49     20.14 o 
  -4   2  40      310.76      249.75     49.63 o 
  -3   2  40      232.96      268.65     62.65 o 
  -2   2  40       82.47       81.38     27.64 o 
  -1   2  40      474.27      496.03     34.56 o 
   0   2  40      123.54       97.81     22.85 o 
   1   2  40      493.55      611.68     49.30 o 
   2   2  40      162.11      102.22     32.21 o 
   3   2  40       42.10       57.16     31.05 o 
   4   2  40       63.01       73.15     33.51 o 
   5   2  40       80.05      102.33     37.67 o 
  -7   3  40        0.05       -0.73     24.51 o 
  -6   3  40        1.83       35.73     24.32 o 
  -5   3  40        7.81      -22.33     22.33 o 
  -4   3  40      198.37      238.95     51.74 o 
  -3   3  40        0.34        1.73     23.08 o 
  -2   3  40     1224.11     1274.97     63.16 o 
  -1   3  40      133.52      159.34     54.47 o 
   0   3  40      473.42      456.63     36.65 o 
   1   3  40        0.56       41.06     20.99 o 
   2   3  40      105.65       47.22     29.65 o 
   3   3  40       99.57       88.36     36.03 o 
   4   3  40      452.29      471.77     52.94 o 
   5   3  40        0.15       28.75     35.81 o 
  -7   4  40       41.66       28.17     31.70 o 
  -6   4  40      386.23      399.00     67.00 o 
  -5   4  40       43.08       78.91     42.18 o 
  -4   4  40       72.04      148.18     34.91 o 
  -3   4  40      565.69      652.49     56.33 o 
  -2   4  40        7.81        5.89     24.15 o 
  -1   4  40      176.55      181.53     35.86 o 
   0   4  40      621.33      622.30     43.15 o 
   1   4  40       31.74       37.65     24.38 o 
   2   4  40      179.05      196.65     32.67 o 
   3   4  40        7.97       21.40     32.81 o 
   4   4  40       70.31      141.40     41.47 o 
  -6   5  40      129.01      108.06     46.03 o 
  -5   5  40      259.52      284.24     62.03 o 
  -4   5  40        1.89       -0.56     26.77 o 
  -3   5  40       37.34       83.10     32.91 o 
  -2   5  40       89.55       50.09     29.75 o 
  -1   5  40       43.23       46.16     41.13 o 
   0   5  40      124.18      173.59     38.22 o 
   1   5  40      287.74      274.25     36.97 o 
   2   5  40       11.83        2.16     26.71 o 
   3   5  40      209.53      222.77     36.88 o 
  -4   6  40       27.65       34.68     33.88 o 
  -3   6  40      124.19      168.39     39.81 o 
  -2   6  40        6.68        4.52     26.93 o 
  -1   6  40       17.00       25.06     30.55 o 
   0   6  40       73.60       56.47     33.40 o 
   1   6  40       11.22        9.33     32.98 o 
   2   6  40      169.78      154.72     44.51 o 
   3   6  40       24.70       16.50     50.00 o 
  -7   0  41       78.95        6.58     31.39 o 
  -5   0  41      662.86      713.76     68.86 o 
  -3   0  41       46.14       95.78     32.51 o 
  -1   0  41      739.94      694.90     68.86 o 
   1   0  41     1365.21     1312.26     86.60 o 
   3   0  41       68.72       58.06     43.05 o 
   5   0  41        2.19       -4.09     37.84 o 
  -8   1  41      231.86      200.73     37.05 o 
  -7   1  41        4.62       -5.75     29.09 o 
  -6   1  41      170.98      220.17     34.77 o 
  -5   1  41      166.22      148.52     28.75 o 
  -4   1  41        0.37       17.08     19.69 o 
  -3   1  41     1909.61     2054.67    102.48 o 
  -2   1  41      113.24      122.88     27.21 o 
  -1   1  41      204.39      270.85     45.41 o 
   0   1  41      642.08      858.59     62.84 o 
   1   1  41       78.94       84.36     29.21 o 
   2   1  41       49.83       93.66     30.01 o 
   3   1  41      385.75      527.42     48.82 o 
   4   1  41        5.64       41.02     30.09 o 
   5   1  41        1.29       14.88     31.26 o 
  -7   2  41       40.51        7.17     37.65 o 
  -6   2  41       77.50      131.84     45.66 o 
  -5   2  41        4.98       24.18     21.54 o 
  -4   2  41      229.99      279.77     52.11 o 
  -3   2  41        2.42       -4.69     21.48 o 
  -2   2  41      440.14      484.30     43.86 o 
  -1   2  41        6.99       35.45     18.60 o 
   0   2  41       31.05       11.22     23.38 o 
   1   2  41       53.83       94.04     30.77 o 
   2   2  41       90.17       65.74     31.53 o 
   3   2  41      103.73       81.23     33.09 o 
   4   2  41       51.05       62.33     32.26 o 
   5   2  41       24.39       52.02     33.46 o 
  -7   3  41       54.75       25.33     28.29 o 
  -6   3  41       57.70       57.37     77.54 o 
  -5   3  41      334.08      267.74     54.96 o 
  -4   3  41        7.48       39.08     31.64 o 
  -3   3  41      436.13      464.55     45.48 o 
  -2   3  41       32.34       24.29     24.27 o 
  -1   3  41      178.71      183.44     48.94 o 
   0   3  41      271.25      321.98     33.44 o 
   1   3  41        0.26       39.34     30.68 o 
   2   3  41       27.26       18.36     29.48 o 
   3   3  41      184.19      239.37     48.57 o 
   4   3  41       48.45       44.91     34.57 o 
  -6   4  41       25.58      -29.40     29.40 o 
  -5   4  41       58.88       79.90     42.43 o 
  -4   4  41      643.08      546.27     71.46 o 
  -3   4  41       27.27       76.52     30.20 o 
  -2   4  41       80.23      107.81     31.08 o 
  -1   4  41       47.44       46.32     33.81 o 
   0   4  41        4.13        8.74     22.02 o 
   1   4  41        4.31       -8.70     23.04 o 
   2   4  41       21.52       -5.75     30.34 o 
   3   4  41       37.97       66.66     36.42 o 
   4   4  41       49.86       33.25     54.96 o 
  -5   5  41        6.18       69.97     47.89 o 
  -4   5  41       14.14        2.24     29.39 o 
  -3   5  41        0.41        8.28     28.82 o 
  -2   5  41      361.50      300.60     44.23 o 
  -1   5  41      118.60       87.07     32.25 o 
   0   5  41      283.22      247.22     49.07 o 
   1   5  41        3.35       -6.86     36.84 o 
   2   5  41       30.37       28.66     28.66 o 
   3   5  41        5.89       27.67     57.32 o 
  -3   6  41        0.74       -2.92     29.57 o 
  -2   6  41        3.20        9.80     39.08 o 
  -1   6  41      327.55      213.52     57.57 o 
   0   6  41        6.31       -6.58     38.46 o 
   1   6  41      303.17      318.07     57.63 o 
   2   6  41       16.84        7.79     36.78 o 
  -6   0  42       59.04       67.62     37.34 o 
  -4   0  42      185.85      204.96     44.66 o 
  -2   0  42      778.17      967.23     76.05 o 
   0   0  42      322.62      454.71     60.17 o 
   2   0  42       20.46       14.14     36.48 o 
   4   0  42       57.96       49.38     46.53 o 
  -7   1  42        9.56       13.40     24.07 o 
  -6   1  42        2.84       22.96     23.31 o 
  -5   1  42       46.10       40.58     22.14 o 
  -4   1  42       16.21       20.05     19.96 o 
  -3   1  42      317.90      319.60     51.36 o 
  -2   1  42      438.07      462.74     41.76 o 
  -1   1  42      207.19      144.21     30.97 o 
   0   1  42       11.10       70.53     27.46 o 
   1   1  42       68.24       67.01     29.30 o 
   2   1  42        4.09       -1.95     24.24 o 
   3   1  42       21.05       76.14     30.87 o 
   4   1  42       18.17       50.38     35.92 o 
   5   1  42       12.61        9.30     30.88 o 
  -7   2  42      436.38      381.20     46.48 o 
  -6   2  42        1.35      -21.69     21.69 o 
  -5   2  42      781.11      880.50     80.27 o 
  -4   2  42      287.44      331.51     56.57 o 
  -3   2  42      247.06      228.90     49.63 o 
  -2   2  42       19.00       44.06     25.49 o 
  -1   2  42       86.85       79.88     23.35 o 
   0   2  42       99.20       86.11     30.22 o 
   1   2  42      566.32      807.08     56.53 o 
   2   2  42       33.01       61.77     38.77 o 
   3   2  42      208.20      291.56     43.11 o 
   4   2  42       37.27       86.44     34.34 o 
  -6   3  42      492.35      562.89     74.19 o 
  -5   3  42       53.35       16.87     32.13 o 
  -4   3  42      972.87     1037.94     87.84 o 
  -3   3  42       17.11        9.37     25.41 o 
  -2   3  42        2.83       -0.22     23.57 o 
  -1   3  42       30.90       78.85     28.76 o 
   0   3  42      130.26      141.46     26.93 o 
   1   3  42        3.73       47.25     31.39 o 
   2   3  42      499.55      487.57     51.49 o 
   3   3  42        0.58       -4.20     29.23 o 
   4   3  42      266.91      314.65     48.91 o 
  -6   4  42        3.43      -17.49     33.75 o 
  -5   4  42       98.17       86.35     43.05 o 
  -4   4  42      439.99      365.38     64.89 o 
  -3   4  42       70.12       65.37     32.09 o 
  -2   4  42      157.28      209.87     39.58 o 
  -1   4  42       26.09       -0.48     26.05 o 
   0   4  42        6.26        1.00     23.27 o 
   1   4  42        1.97        8.21     24.00 o 
   2   4  42        4.30       11.05     31.82 o 
   3   4  42       82.57       59.57     37.32 o 
  -5   5  42        3.25       24.57     39.58 o 
  -4   5  42        0.69       20.23     28.16 o 
  -3   5  42       29.01       36.45     30.22 o 
  -2   5  42        0.08       -8.56     26.44 o 
  -1   5  42      233.42      220.12     41.06 o 
   0   5  42        5.58       -5.20     27.66 o 
   1   5  42       31.18       18.55     26.72 o 
   2   5  42       95.52      119.00     43.11 o 
  -2   6  42       94.40       28.78     42.93 o 
  -1   6  42      105.31       90.57     46.77 o 
   0   6  42      262.94      252.85     67.24 o 
   1   6  42        6.22       33.00     43.55 o 
  -7   0  43        4.97        6.95     33.75 o 
  -5   0  43       34.21       65.01     34.99 o 
  -1   0  43      617.34      639.07     69.23 o 
   1   0  43       12.43       15.14     35.48 o 
   3   0  43      217.10      184.98     52.85 o 
  -7   1  43       10.94      -21.28     21.28 o 
  -6   1  43      157.44      114.75     30.55 o 
  -5   1  43      100.61      135.95     29.76 o 
  -4   1  43      408.98      409.05     57.32 o 
  -3   1  43        2.88      -15.51     27.92 o 
  -2   1  43       60.11      145.61     30.42 o 
  -1   1  43        1.63       -4.68     22.07 o 
   0   1  43        0.82       -0.67     24.46 o 
   1   1  43      329.50      341.32     75.93 o 
   2   1  43       38.72       54.50     29.00 o 
   3   1  43        9.40       34.50     29.60 o 
   4   1  43       81.30      116.92     35.99 o 
  -6   2  43      126.01       86.23     28.42 o 
  -5   2  43      155.41      129.53     43.80 o 
  -4   2  43       14.51       57.19     37.22 o 
  -3   2  43      197.26      193.30     45.78 o 
  -2   2  43        9.38       15.50     23.88 o 
  -1   2  43       21.87       20.04     25.06 o 
   0   2  43      212.31      177.16     34.79 o 
   1   2  43        0.58       -8.19     25.72 o 
   2   2  43      653.36      683.90     55.51 o 
   3   2  43       91.06      130.95     37.50 o 
   4   2  43       11.03       17.13     31.53 o 
  -6   3  43       35.21       39.45     38.71 o 
  -5   3  43       84.59       90.20     42.06 o 
  -4   3  43       10.01      -12.90     31.02 o 
  -3   3  43      186.95      187.70     36.98 o 
  -2   3  43        6.35       27.51     26.55 o 
  -1   3  43      998.06     1029.29     62.80 o 
   0   3  43       15.97       34.67     23.37 o 
   1   3  43      419.82      447.11     49.24 o 
   2   3  43      117.22      148.58     39.17 o 
   3   3  43      250.54      254.94     45.13 o 
  -5   4  43      154.52      155.46     52.98 o 
  -4   4  43       33.27       64.64     42.93 o 
  -3   4  43       25.87        8.39     28.01 o 
  -2   4  43       79.51       17.08     29.72 o 
  -1   4  43        0.41       16.89     26.40 o 
   0   4  43      447.58      432.19     52.48 o 
   1   4  43        4.76      -18.41     22.71 o 
   2   4  43      124.58       56.71     45.72 o 
   3   4  43        3.78       35.23     56.82 o 
  -4   5  43      100.67      128.91     52.11 o 
  -3   5  43       60.35       49.48     34.28 o 
  -2   5  43      133.79      136.91     39.21 o 
  -1   5  43        0.16        1.84     30.89 o 
   0   5  43        5.14       16.38     38.21 o 
   1   5  43        7.71       14.48     32.49 o 
   2   5  43      133.44      187.77     45.34 o 
  -6   0  44      382.02      360.79     57.82 o 
  -4   0  44      272.27      339.57     53.10 o 
   0   0  44      887.28      966.36     83.50 o 
   2   0  44      860.88      963.50     87.47 o 
   4   0  44      196.13      340.94     66.38 o 
  -6   1  44        3.88       34.56     24.09 o 
  -5   1  44      335.68      359.93     40.37 o 
  -4   1  44        3.33       12.53     28.04 o 
  -3   1  44        6.58       -7.94     27.79 o 
  -2   1  44      717.12      759.04     76.55 o 
  -1   1  44        5.21       49.28     26.11 o 
   0   1  44      353.73      356.50     41.49 o 
   1   1  44      154.99      156.74     34.81 o 
   2   1  44      249.18      348.65     43.94 o 
   3   1  44       97.46      137.21     36.14 o 
   4   1  44      110.26      107.44     49.63 o 
  -6   2  44        2.85        6.57     23.60 o 
  -5   2  44       43.64       18.61     34.49 o 
  -4   2  44        1.02       -7.20     31.64 o 
  -3   2  44      435.99      519.34     64.76 o 
  -2   2  44      180.48      133.47     32.98 o 
  -1   2  44      194.90      239.82     55.46 o 
   0   2  44       67.14       80.11     31.46 o 
   1   2  44      315.50      245.73     40.00 o 
   2   2  44       48.72       75.73     31.87 o 
   3   2  44       43.95       52.96     31.87 o 
  -5   3  44        7.95      -15.01     32.75 o 
  -4   3  44       81.58       69.85     42.18 o 
  -3   3  44        7.97       22.56     28.28 o 
  -2   3  44      437.34      403.78     45.63 o 
  -1   3  44      114.71      136.61     34.09 o 
   0   3  44      465.24      498.17     49.88 o 
   1   3  44        3.09       34.40     31.12 o 
   2   3  44       33.29       66.10     35.50 o 
   3   3  44       15.76       59.55     55.83 o 
  -5   4  44       19.08       29.53     41.93 o 
  -4   4  44        0.60        2.98     38.34 o 
  -3   4  44       92.16       81.05     34.26 o 
  -2   4  44       19.10       11.14     28.43 o 
  -1   4  44      155.48      186.33     65.76 o 
   0   4  44       48.60       44.07     30.88 o 
   1   4  44       62.86       90.31     49.69 o 
   2   4  44       29.15       19.11     57.69 o 
  -3   5  44       87.63       99.28     52.29 o 
  -2   5  44       48.29       47.64     45.90 o 
  -1   5  44        0.14      -19.85     35.73 o 
   0   5  44        4.08        4.59     38.46 o 
   1   5  44      357.60      304.56     48.55 o 
  -5   0  45        2.06        4.59     30.40 o 
  -1   0  45      435.72      444.28     63.65 o 
   1   0  45     1058.11     1273.92     91.81 o 
   3   0  45        1.38      -14.52     36.97 o 
  -6   1  45       39.86       30.80     24.62 o 
  -5   1  45      147.49      150.37     64.76 o 
  -4   1  45        9.28       48.26     32.88 o 
  -3   1  45       99.93      160.05     43.80 o 
  -2   1  45      403.34      662.89     75.06 o 
  -1   1  45      102.63      108.46     30.80 o 
   0   1  45      201.69      234.61     37.28 o 
   1   1  45       29.84       49.26     28.83 o 
   2   1  45       48.18       68.01     31.90 o 
   3   1  45       13.26       46.61     30.63 o 
  -6   2  45       36.17       50.87     38.46 o 
  -5   2  45       69.39       83.25     42.80 o 
  -4   2  45      470.33      489.44     67.12 o 
  -3   2  45        0.01      -26.67     26.67 o 
  -2   2  45      529.81      552.30    116.87 o 
  -1   2  45       72.59      132.38     50.25 o 
   0   2  45        0.33      -19.26     26.93 o 
   1   2  45      134.86      131.24     34.62 o 
   2   2  45       90.37       80.92     33.28 o 
   3   2  45      120.33      118.24     51.36 o 
  -5   3  45      438.32      586.46     75.18 o 
  -4   3  45        1.69      -24.44     34.12 o 
  -3   3  45      277.20      252.60     57.07 o 
  -2   3  45       38.92        8.41     26.32 o 
  -1   3  45       29.70       24.80     26.34 o 
   0   3  45      121.45      142.61     37.63 o 
   1   3  45       20.94      -11.47     28.94 o 
   2   3  45        0.13       30.40     50.00 o 
  -4   4  45       69.31       39.95     42.31 o 
  -3   4  45        6.30       36.73     31.55 o 
  -2   4  45      151.23       97.82     73.14 o 
  -1   4  45       41.88       58.58     32.50 o 
   0   4  45       45.13       15.21     27.80 o 
   1   4  45      234.25      283.87     68.48 o 
   2   4  45       14.28       15.88     54.22 o 
  -2   5  45       30.39        1.61     38.83 o 
  -1   5  45       89.34       66.38     41.44 o 
   0   5  45       77.36       85.48     46.53 o 
   0   0  46      120.17      173.07     50.87 o 
   2   0  46        4.00       34.74     42.06 o 
  -5   1  46        2.27      -16.50     29.53 o 
  -4   1  46      215.24      189.70     48.26 o 
  -1   1  46      233.94      300.37     57.44 o 
   0   1  46        4.41       39.46     28.92 o 
   1   1  46       78.46      103.39     47.89 o 
   2   1  46       84.64      112.53     44.29 o 
   3   1  46        0.03       -9.18     40.94 o 
  -5   2  46       43.83       49.63     39.33 o 
  -4   2  46       77.33       94.29     42.18 o 
  -3   2  46      115.35      117.12     43.55 o 
  -2   2  46      227.29      219.20     42.00 o 
  -1   2  46      209.61      326.67     64.27 o 
   0   2  46      132.83      199.30     65.01 o 
   1   2  46       79.59      108.79     34.29 o 
   2   2  46       87.31       53.84     32.85 o 
  -4   3  46      288.27      237.34     54.09 o 
  -3   3  46        9.37        9.43     33.75 o 
  -2   3  46       15.12      -24.81     24.81 o 
  -1   3  46       59.18      107.29     43.49 o 
   0   3  46       97.68       97.76     53.47 o 
   1   3  46        9.82       43.03     33.27 o 
   2   3  46      230.00      243.54     64.14 o 
  -3   4  46       88.01       67.56     34.88 o 
  -2   4  46       82.48       71.55     52.67 o 
  -1   4  46       76.66      -33.99     33.99 o 
   0   4  46       70.78      107.69     46.15 o 
   1   4  46       68.72       42.18     59.68 o 
  -5   0  47       20.56        1.99     33.62 o 
  -1   0  47       34.68       82.38     45.28 o 
   1   0  47       23.46       83.00     45.53 o 
  -5   1  47       37.02       40.07     39.95 o 
  -4   1  47       47.14       37.72     36.72 o 
  -1   1  47       54.84       90.44     46.03 o 
   0   1  47       40.68       80.80     31.93 o 
   1   1  47      109.66      104.00     34.24 o 
   2   1  47       21.77       66.58     33.46 o 
  -4   2  47       40.46       40.57     36.60 o 
  -3   2  47      145.71      116.50     45.41 o 
  -2   2  47       20.85       46.15     43.67 o 
  -1   2  47       66.78       77.17     47.27 o 
   0   2  47      259.71      245.41     40.79 o 
   1   2  47        0.12        6.97     29.05 o 
   2   2  47       93.05      138.95     53.22 o 
  -3   3  47        8.24       37.84     40.32 o 
  -2   3  47        7.23       25.62     29.14 o 
  -1   3  47       69.69       38.46     48.01 o 
   0   3  47        6.97       41.93     49.87 o 
   1   3  47      238.15      276.92     63.15 o 
  -1   4  47       51.94       16.62     38.21 o 
   0   0  48        3.21       -3.23     35.48 o 
  -4   1  48      264.80      289.32     55.71 o 
  -1   1  48        2.48      -10.79     38.34 o 
   0   1  48       20.31       31.36     29.62 o 
   1   1  48      289.35      397.26     48.45 o 
  -3   2  48       32.85       22.08     38.46 o 
  -1   2  48       84.97       94.79     47.39 o 
   0   2  48        4.55       16.50     30.62 o 
   1   2  48       83.07       67.62     48.26 o 
  -2   3  48      422.59      521.39     54.04 o 
   1   3  48       49.53        7.57     45.78 o 
  -1   1  49        5.08       33.62     45.66 o 
   0   1  49      249.51      264.13     43.12 o 
   1   1  49       36.53       97.39     50.87 o 
  -1   2  49       27.02       72.95     50.00 o 
   0   0  50      174.99      226.17     58.44 o 
  -1   1  50      124.58      199.87     60.54 o 
   0   1  50       52.10      159.80     53.60 o 
                                                 
